# Supplementary material for: Despotism promotes dyadic cooperation through enhanced interdependencies in non-human primate societies
Source: Nat Commun. 2026 Apr 30;17:3513. doi: 10.1038/s41467-026-71168-7 (PMC13133276; doi:10.1038/s41467-026-71168-7)
Supplement: Supplementary file 7 — Supplementary Data 1 [file 41467_2026_71168_MOESM7_ESM.xlsx]

## Sheet: Phases of Cooperation Test
Species	Group	Experimenter	Individual ID	Habituation Criteria Fulfilled?	Training Criteria Fulfilled?	Participation in Testing phase?
M. fuscata	Affenberg	DB, EC	Dornroschen	Yes	Yes	Yes
M. fuscata	Affenberg	DB, EC	Goldmarie	Yes	Yes	Yes
M. fuscata	Affenberg	DB, EC	Grace	Yes	Yes	Yes
M. fuscata	Affenberg	DB, EC	Dornroschen	Yes	Yes	Yes
M. fuscata	Affenberg	DB, EC	Rumpel	Yes	Yes	Yes
M. fuscata	Affenberg	DB, EC	Kiki	Yes	Yes	Yes
M. fuscata	Affenberg	DB, EC	Frau Holle	Yes	Yes	Yes
M. fuscata	Affenberg	DB, EC	Frida	Yes	Yes	Yes
M. fuscata	Affenberg	DB, EC	Cinderella	Yes	Yes	Yes
M. fuscata	Affenberg	DB, EC	Sandra	Yes	Yes	Yes
M. fuscata	Affenberg	DB, EC	Jessy	Yes	Yes	Yes
M. fuscata	Affenberg	DB, EC	Kate	Yes	Yes	Yes
M. fuscata	Affenberg	DB, EC	Wicky	Yes	Yes	Yes
M. fuscata	Affenberg	DB, EC	Fuji	Yes	Yes	Yes
M. fuscata	Affenberg	DB, EC	Iris	Yes	Yes	Yes
M. fuscata	Affenberg	DB, EC	Krato	Yes	Yes	Yes
M. mulatta	R3G2, BPRC	VS	Amber	No	No	No
M. mulatta	R3G2, BPRC	VS	Babet	Yes	Yes	Yes
M. mulatta	R3G2, BPRC	VS	Blond	Yes	Yes	Yes
M. mulatta	R3G2, BPRC	VS	Duplicaatje	Yes	Yes	No
M. mulatta	R3G2, BPRC	VS	Duvel	No	No	No
M. mulatta	R3G2, BPRC	VS	Fantasia	No	No	No
M. mulatta	R3G2, BPRC	VS	Hector	Yes	Yes	Yes
M. mulatta	R3G2, BPRC	VS	Hoegaarde	Yes	Yes	Yes
M. mulatta	R3G2, BPRC	VS	Kobalt	Yes	Yes	No
M. mulatta	R3G2, BPRC	VS	Leffe	Yes	Yes	Yes
M. mulatta	R3G2, BPRC	VS	Lila	Yes	Yes	Yes
M. mulatta	R3G2, BPRC	VS	Palm	No	No	No
M. mulatta	R3G2, BPRC	VS	Platina	No	No	No
M. mulatta	R3G2, BPRC	VS	Violet	Yes	Yes	Yes
M. mulatta	R3G2, BPRC	VS	Wonderland	No	No	No
M. mulatta	R3G7, BPRC	EM	Goudvis	Yes	Yes	No
M. mulatta	R3G7, BPRC	EM	Mihoen	Yes	Yes	Yes
M. mulatta	R3G7, BPRC	EM	Erdane	Yes	Yes	No
M. mulatta	R3G7, BPRC	EM	Palling	No	No	No
M. mulatta	R3G7, BPRC	EM	Tortilla	No	No	No
M. mulatta	R3G7, BPRC	EM	Wanda	No	No	No
M. mulatta	R3G7, BPRC	EM	Denise	No	No	No
M. mulatta	R3G7, BPRC	EM	Ulevel	No	No	No
M. mulatta	R3G7, BPRC	EM	Ajam	No	No	No
M. mulatta	R3G7, BPRC	EM	Nasi	No	No	No
M. mulatta	R3G7, BPRC	EM	Port	Yes	Yes	No
M. mulatta	R3G7, BPRC	EM	Foeyonghai	Yes	Yes	Yes
M. mulatta	R3G7, BPRC	EM	Piranha	No	No	No
M. fascicularis	J1G4, BPRC	DB	Dukki	Yes	Yes	Yes
M. fascicularis	J1G4, BPRC	DB	Mooi	No	No	No
M. fascicularis	J1G4, BPRC	DB	Alibi	Yes	Yes	Yes
M. fascicularis	J1G4, BPRC	DB	Tofi	No	No	No
M. fascicularis	J1G4, BPRC	DB	Walibi	Yes	No	No
M. fascicularis	J1G4, BPRC	DB	Bowi	Yes	Yes	No
M. fascicularis	J1G4, BPRC	DB	Urbi	Yes	Yes	Yes
M. fascicularis	J1G4, BPRC	DB	Tutudetuu	Yes	Yes	Yes
M. fascicularis	J1G4, BPRC	DB	Oui	Yes	Yes	Yes
M. fascicularis	J1G4, BPRC	DB	Tebbi	Yes	Yes	Yes
M. fascicularis	J1G4, BPRC	DB	Impromptu	Yes	Yes	Yes
M. fascicularis	J1G7, BPRC	SW	Castello	Yes	Yes	Yes
M. fascicularis	J1G7, BPRC	SW	Saboteur	Yes	Yes	Yes
M. fascicularis	J1G7, BPRC	SW	Tamayo	Yes	Yes	Yes
M. fascicularis	J1G7, BPRC	SW	Magelaen	Yes	Yes	No
M. fascicularis	J1G7, BPRC	SW	Rizzo	No	No	No
M. fascicularis	J1G7, BPRC	SW	Hacienda	No	No	No
M. fascicularis	J1G7, BPRC	SW	Nellie	Yes	No	No
M. fascicularis	J1G7, BPRC	SW	Soest	No	No	No
M. fascicularis	J1G7, BPRC	SW	Stas	No	No	No
M. fascicularis	J1G7, BPRC	SW	Emerald	Yes	Yes	Yes
M. fascicularis	J1G7, BPRC	SW	Freggel	Yes	Yes	Yes
M. fascicularis	J1G7, BPRC	SW	Elmo	Yes	Yes	Yes
M. fascicularis	J1G7, BPRC	SW	Etten	Yes	Yes	No
M. fascicularis	J1G7, BPRC	SW	Rox	Yes	Yes	Yes
M. fascicularis	J1G7, BPRC	SW	Lageveen	Yes	Yes	Yes
M. fascicularis	J1G7, BPRC	SW	Monopoly	Yes	Yes	Yes
M. fascicularis	J1G7, BPRC	SW	Sjors	Yes	Yes	Yes
M. fascicularis	NWR, BPRC	SW	Sollie	Yes	Yes	Yes
M. fascicularis	NWR, BPRC	SW	Kluivers	Yes	Yes	Yes
M. fascicularis	NWR, BPRC	SW	Driel	Yes	Yes	Yes
M. fascicularis	NWR, BPRC	SW	Horsten	Yes	Yes	Yes
M. silenus	Blijdorp	DB, JdJ	Milo	Yes	Yes	Yes
M. silenus	Blijdorp	DB, JdJ	Elly	Yes	No	No
M. silenus	Blijdorp	DB, JdJ	Triene	Yes	Yes	Yes
M. sylvanus	Gaia	EB	Kamal	Yes	Yes	Yes
M. sylvanus	Gaia	EB	Karim	Yes	Yes	Yes
M. sylvanus	Gaia	EB	Khalid	No	No	No
M. sylvanus	Gaia	EB	Fez	Yes	Yes	Yes
M. sylvanus	Gaia	EB	Thandie	Yes	Yes	Yes
M. sylvanus	Gaia	EB	Hassan	Yes	Yes	Yes
M. sylvanus	Gaia	EB	Salima	No	No	No
M. sylvanus	Gaia	EB	Fame	Yes	Yes	No
M. sylvanus	Gaia	EB	Fadel	No	No	No
M. sylvanus	Gaia	EB	Franka	No	No	No
M. sylvanus	Gaia	EB	Zanzibar	Yes	Yes	No
M. sylvanus	Gaia	EB	Fadel	Yes	Yes	No
M. sylvanus	Gaia	EB	Khadija	Yes	No	No
M. sylvanus	Gaia	EB	Farah	Yes	No	No
M. nigra	Artis	JJ	Maya	Yes	Yes	Yes
M. nigra	Artis	JJ	Cinta	No	No	No
M. nigra	Artis	JJ	Sula	Yes	Yes	Yes
M. nigra	Artis	JJ	Kera	Yes	Yes	Yes
M. nigra	Blijdorp	DB	Kersen	Yes	Yes	Yes
M. nigra	Blijdorp	DB	Maria	No	No	No
M. nigra	Blijdorp	DB	Dunja	Yes	Yes	Yes
M. nigra	Blijdorp	DB	Yakimar	Yes	Yes	Yes
M. nigra	Blijdorp	DB	Chingri	Yes	Yes	Yes
