# Supplementary material for: Despotism promotes dyadic cooperation through enhanced interdependencies in non-human primate societies
Source: Nat Commun. 2026 Apr 30;17:3513. doi: 10.1038/s41467-026-71168-7 (PMC13133276; doi:10.1038/s41467-026-71168-7)
Supplement: Supplementary file 8 — Supplementary Data 2 [file 41467_2026_71168_MOESM8_ESM.xlsx]

## Sheet: Prosocial Group Service Test
Species	Group	Experimenter	Individual ID	Number of Push or Pull in Test Condition	Number of Push or Pull in Empty Control Condition	Number of Push or Pull in Blocked Control Condition	Has Prosocial Motivations? (Fisher's Exact Test)	Remarks on Food Provision	Only Sessions 4 and 5 data are used for analyses, see methods.
M. fuscata	Affenberg	DB, EC	Andy	1	0	7	No		In case push in test but '0' push in both controls, individual is considered prosocial.
M. fuscata	Affenberg	DB, EC	Cinderella	15	23	0	Yes		Individuals are not considered prosocial in the final step if no food provisioned
M. fuscata	Affenberg	DB, EC	Clara	1	3	3	No
M. fuscata	Affenberg	DB, EC	Dornroschen	85	4	3	Yes
M. fuscata	Affenberg	DB, EC	Frau Holle	9	0	5	Yes
M. fuscata	Affenberg	DB, EC	Frida	22	3	13	Yes
M. fuscata	Affenberg	DB, EC	Fuji	17	0	1	Yes
M. fuscata	Affenberg	DB, EC	Goldmarie	2	5	0	No
M. fuscata	Affenberg	DB, EC	Herta	5	4	5	No
M. fuscata	Affenberg	DB, EC	Iris	0	2	0	No
M. fuscata	Affenberg	DB, EC	Janis	1	7	4	No
M. fuscata	Affenberg	DB, EC	Jessy	10	0	3	Yes	No food provisioned
M. fuscata	Affenberg	DB, EC	Kate	8	3	5	No
M. fuscata	Affenberg	DB, EC	Kiki	4	0	5	No
M. fuscata	Affenberg	DB, EC	Krato	4	5	6	No
M. fuscata	Affenberg	DB, EC	Marie	19	20	4	Yes
M. fuscata	Affenberg	DB, EC	Pauli	4	0	2	No
M. fuscata	Affenberg	DB, EC	Pippi	0	3	0	No
M. fuscata	Affenberg	DB, EC	Salvador	1	3	5	No
M. fuscata	Affenberg	DB, EC	Sandra	9	0	8	Yes
M. fuscata	Affenberg	DB, EC	Spooky	6	1	2	No
M. fuscata	Affenberg	DB, EC	Uschi	0	0	0	No
M. fuscata	Affenberg	DB, EC	Wicky	20	5	2	Yes
M. fuscata	Affenberg	DB, EC	Zarah	7	0	2	Yes
M. fuscata	Affenberg	DB, EC	Lisa	3	0	2	No
M. mulatta	R3G7, BPRC	VS	Ajam	27	3	15	Yes
M. mulatta	R3G7, BPRC	VS	Cuba	18	4	5	Yes	<1 year, not included in analyses
M. mulatta	R3G7, BPRC	VS	Denise	0	0	0	No
M. mulatta	R3G7, BPRC	VS	Erdane	0	0	0	No
M. mulatta	R3G7, BPRC	VS	Foeyonghai	0	0	0	No
M. mulatta	R3G7, BPRC	VS	Goudvis	3	0	1	No
M. mulatta	R3G7, BPRC	VS	Mihoen	49	4	4	Yes
M. mulatta	R3G7, BPRC	VS	Nasi	0	0	0	No
M. mulatta	R3G7, BPRC	VS	Paling	3	1	6	No
M. mulatta	R3G7, BPRC	VS	Piranha	3	3	2	No
M. mulatta	R3G7, BPRC	VS	Port	8	2	5	No
M. mulatta	R3G7, BPRC	VS	Tortilla	5	1	14	No
M. mulatta	R3G7, BPRC	VS	Ulevel	0	0	11	No
M. mulatta	R3G7, BPRC	VS	Wanda	6	9	22	No
M. fascicularis	NWR, BPRC	EJAMdL	Sollie	4	2	9	No
M. fascicularis	NWR, BPRC	EJAMdL	Kluivers	22	0	13	Yes
M. fascicularis	NWR, BPRC	EJAMdL	Horsten	11	2	1	Yes	No food provisioned
M. fascicularis	NWR, BPRC	EJAMdL	Driel	0	0	0	No
M. fascicularis	J1G4, BPRC	EJAMdL	Urbi	0	0	1	No
M. fascicularis	J1G4, BPRC	EJAMdL	Tutudetuu	14	8	7	No
M. fascicularis	J1G4, BPRC	EJAMdL	Tebbi	5	1	3	No
M. fascicularis	J1G4, BPRC	EJAMdL	Walibi	3	1	3	No
M. fascicularis	J1G4, BPRC	EJAMdL	Impromptu	0	0	0	No
M. fascicularis	J1G4, BPRC	EJAMdL	Bowi	0	0	0	No
M. fascicularis	J1G4, BPRC	EJAMdL	Oui	0	0	0	No
M. fascicularis	J1G4, BPRC	EJAMdL	Toffi	4	0	1	No
M. fascicularis	J1G4, BPRC	EJAMdL	Mooi	0	3	2	No
M. fascicularis	J1G4, BPRC	EJAMdL	Dukki	15	9	5	Yes
M. fascicularis	J1G4, BPRC	EJAMdL	Alibi	17	11	3	Yes
M. fascicularis	J1G7, BPRC	EJAMdL	Castello	1	0	3	No
M. fascicularis	J1G7, BPRC	EJAMdL	Saboteur	0	0	2	No
M. fascicularis	J1G7, BPRC	EJAMdL	Tamayo	3	0	2	No
M. fascicularis	J1G7, BPRC	EJAMdL	Monopoly	8	4	2	Yes
M. fascicularis	J1G7, BPRC	EJAMdL	Lageveen	2	2	6	No
M. fascicularis	J1G7, BPRC	EJAMdL	Hacienda	0	0	0	No
M. fascicularis	J1G7, BPRC	EJAMdL	Magelaen	0	0	0	No
M. fascicularis	J1G7, BPRC	EJAMdL	Rox	6	3	4	No
M. fascicularis	J1G7, BPRC	EJAMdL	Etten	0	3	1	No
M. fascicularis	J1G7, BPRC	EJAMdL	Freggel	3	0	0	Yes
M. fascicularis	J1G7, BPRC	EJAMdL	Sokoban	1	0	3	No
M. fascicularis	J1G7, BPRC	EJAMdL	Soest	1	0	0	Yes	No food provisioned
M. fascicularis	J1G7, BPRC	EJAMdL	Emerald	5	3	2	No
M. fascicularis	J1G7, BPRC	EJAMdL	Stas	0	0	0	No
M. fascicularis	J1G7, BPRC	EJAMdL	Nellie	2	1	1	No
M. sylvanus	Gaia	EB	Hassan	0	1	1	No
M. sylvanus	Gaia	EB	Fadel	6	3	2	No
M. sylvanus	Gaia	EB	Fez	1	0	1	No
M. sylvanus	Gaia	EB	Kamal	8	6	2	No
M. sylvanus	Gaia	EB	Karim	5	0	1	No
M. sylvanus	Gaia	EB	Khalid	8	3	3	No
M. sylvanus	Gaia	EB	Franka	0	0	0	No
M. sylvanus	Gaia	EB	Farah	0	0	0	No
M. sylvanus	Gaia	EB	Fame	41	1	2	Yes	No food provisioned
M. sylvanus	Gaia	EB	Jasmina	5	9	4	No
M. sylvanus	Gaia	EB	Zanzibar	4	0	7	No
M. sylvanus	Gaia	EB	Thandie	2	1	2	No
M. sylvanus	Gaia	EB	Salima	6	1	3	No
M. sylvanus	Gaia	EB	Khadija	0	0	0	No
M. silenus	Blijdorp	DB	Milo	13	10	17	No
M. silenus	Blijdorp	DB	Triene	18	4	4	Yes
M. silenus	Blijdorp	DB	Hera	0	0	0	No
M. silenus	Blijdorp	DB	Elly	0	0	1	No
M. nigra	Blijdorp	DB	Kersen	3	0	29	No
M. nigra	Blijdorp	DB	Dunja	0	0	0	No
M. nigra	Blijdorp	DB	Chingri	22	29	4	Yes	No food provisioned
M. nigra	Blijdorp	DB	Maria	0	0	0	No
M. nigra	Blijdorp	DB	Yakimar	30	6	1	Yes
M. nigra	Artis	EJJ	Kera	2	6	8	No
M. nigra	Artis	EJJ	Maya	12	1	9	Yes
M. nigra	Artis	EJJ	Sula	8	0	18	Yes
M. nigra	Artis	EJJ	Cinta	0	0	0	No
