# Supplementary material for: Despotism promotes dyadic cooperation through enhanced interdependencies in non-human primate societies
Source: Nat Commun. 2026 Apr 30;17:3513. doi: 10.1038/s41467-026-71168-7 (PMC13133276; doi:10.1038/s41467-026-71168-7)
Supplement: Supplementary file 9 — Supplementary Data 3 [file 41467_2026_71168_MOESM9_ESM.xlsx]

## Sheet: Co-feeding tolerance
session_nr	scan	non_na_count	max_count	species	location			session_nr	Session number
1	0	0	9	Barbary	Apenheul			scan	Scan number
1	1	1	9	Barbary	Apenheul			non_na_count	Number of unique individuals within plot
1	2	1	9	Barbary	Apenheul			max_count	Group size
1	3	1	9	Barbary	Apenheul			species	Macaque species
1	4	1	9	Barbary	Apenheul			location	Location of macaque species
1	5	1	9	Barbary	Apenheul
1	6	1	9	Barbary	Apenheul
1	7	1	9	Barbary	Apenheul
1	8	1	9	Barbary	Apenheul
1	9	1	9	Barbary	Apenheul
1	10	1	9	Barbary	Apenheul
1	11	1	9	Barbary	Apenheul
1	12	1	9	Barbary	Apenheul
1	13	1	9	Barbary	Apenheul
1	14	1	9	Barbary	Apenheul
1	15	1	9	Barbary	Apenheul
2	0	0	9	Barbary	Apenheul
2	1	1	9	Barbary	Apenheul
2	2	1	9	Barbary	Apenheul
2	3	1	9	Barbary	Apenheul
2	4	1	9	Barbary	Apenheul
2	5	1	9	Barbary	Apenheul
2	6	1	9	Barbary	Apenheul
2	7	1	9	Barbary	Apenheul
2	8	1	9	Barbary	Apenheul
2	9	1	9	Barbary	Apenheul
2	10	1	9	Barbary	Apenheul
2	11	1	9	Barbary	Apenheul
2	12	2	9	Barbary	Apenheul
2	13	2	9	Barbary	Apenheul
2	14	2	9	Barbary	Apenheul
2	15	2	9	Barbary	Apenheul
3	0	0	9	Barbary	Apenheul
3	1	1	9	Barbary	Apenheul
3	2	1	9	Barbary	Apenheul
3	3	1	9	Barbary	Apenheul
3	4	1	9	Barbary	Apenheul
3	5	1	9	Barbary	Apenheul
3	6	1	9	Barbary	Apenheul
3	7	1	9	Barbary	Apenheul
3	8	1	9	Barbary	Apenheul
3	9	1	9	Barbary	Apenheul
3	10	1	9	Barbary	Apenheul
3	11	1	9	Barbary	Apenheul
3	12	1	9	Barbary	Apenheul
3	13	1	9	Barbary	Apenheul
3	14	1	9	Barbary	Apenheul
3	15	1	9	Barbary	Apenheul
3	16	1	9	Barbary	Apenheul
4	0	0	9	Barbary	Apenheul
4	1	1	9	Barbary	Apenheul
4	2	1	9	Barbary	Apenheul
4	3	1	9	Barbary	Apenheul
4	4	1	9	Barbary	Apenheul
4	5	1	9	Barbary	Apenheul
4	6	1	9	Barbary	Apenheul
4	7	1	9	Barbary	Apenheul
4	8	1	9	Barbary	Apenheul
4	9	1	9	Barbary	Apenheul
4	10	1	9	Barbary	Apenheul
4	11	1	9	Barbary	Apenheul
4	12	1	9	Barbary	Apenheul
4	13	1	9	Barbary	Apenheul
5	0	0	9	Barbary	Apenheul
5	1	1	9	Barbary	Apenheul
5	2	1	9	Barbary	Apenheul
5	3	1	9	Barbary	Apenheul
5	4	1	9	Barbary	Apenheul
6	0	0	9	Barbary	Apenheul
6	1	1	9	Barbary	Apenheul
6	2	1	9	Barbary	Apenheul
6	3	1	9	Barbary	Apenheul
6	4	1	9	Barbary	Apenheul
6	5	1	9	Barbary	Apenheul
6	6	1	9	Barbary	Apenheul
6	7	1	9	Barbary	Apenheul
6	8	1	9	Barbary	Apenheul
6	9	1	9	Barbary	Apenheul
6	10	1	9	Barbary	Apenheul
6	11	1	9	Barbary	Apenheul
6	12	1	9	Barbary	Apenheul
6	13	1	9	Barbary	Apenheul
6	14	1	9	Barbary	Apenheul
7	0	0	9	Barbary	Apenheul
7	1	1	9	Barbary	Apenheul
7	2	1	9	Barbary	Apenheul
7	3	1	9	Barbary	Apenheul
7	4	1	9	Barbary	Apenheul
7	5	1	9	Barbary	Apenheul
7	6	1	9	Barbary	Apenheul
7	7	1	9	Barbary	Apenheul
7	8	1	9	Barbary	Apenheul
7	9	1	9	Barbary	Apenheul
7	10	1	9	Barbary	Apenheul
8	0	0	9	Barbary	Apenheul
8	1	1	9	Barbary	Apenheul
8	2	1	9	Barbary	Apenheul
8	3	1	9	Barbary	Apenheul
8	4	1	9	Barbary	Apenheul
8	5	1	9	Barbary	Apenheul
8	6	1	9	Barbary	Apenheul
8	7	1	9	Barbary	Apenheul
8	8	1	9	Barbary	Apenheul
8	9	1	9	Barbary	Apenheul
8	10	1	9	Barbary	Apenheul
8	11	1	9	Barbary	Apenheul
8	12	2	9	Barbary	Apenheul
1	0	0	14	Barbary	Gaia
1	1	2	14	Barbary	Gaia
1	2	2	14	Barbary	Gaia
1	3	2	14	Barbary	Gaia
1	4	3	14	Barbary	Gaia
1	5	3	14	Barbary	Gaia
1	6	3	14	Barbary	Gaia
1	7	3	14	Barbary	Gaia
1	8	3	14	Barbary	Gaia
1	9	3	14	Barbary	Gaia
1	10	3	14	Barbary	Gaia
1	11	3	14	Barbary	Gaia
1	12	3	14	Barbary	Gaia
1	13	3	14	Barbary	Gaia
1	14	3	14	Barbary	Gaia
1	15	3	14	Barbary	Gaia
1	16	3	14	Barbary	Gaia
1	17	3	14	Barbary	Gaia
1	18	3	14	Barbary	Gaia
2	0	0	14	Barbary	Gaia
2	1	1	14	Barbary	Gaia
2	2	2	14	Barbary	Gaia
2	3	2	14	Barbary	Gaia
2	4	2	14	Barbary	Gaia
2	5	2	14	Barbary	Gaia
2	6	2	14	Barbary	Gaia
2	7	3	14	Barbary	Gaia
2	8	4	14	Barbary	Gaia
2	9	4	14	Barbary	Gaia
2	10	4	14	Barbary	Gaia
2	11	4	14	Barbary	Gaia
2	12	4	14	Barbary	Gaia
2	13	4	14	Barbary	Gaia
2	14	4	14	Barbary	Gaia
2	15	4	14	Barbary	Gaia
2	16	4	14	Barbary	Gaia
3	0	0	14	Barbary	Gaia
3	1	4	14	Barbary	Gaia
3	2	4	14	Barbary	Gaia
3	3	4	14	Barbary	Gaia
3	4	4	14	Barbary	Gaia
3	5	4	14	Barbary	Gaia
3	6	4	14	Barbary	Gaia
3	7	4	14	Barbary	Gaia
3	8	4	14	Barbary	Gaia
3	9	4	14	Barbary	Gaia
3	10	4	14	Barbary	Gaia
3	11	4	14	Barbary	Gaia
3	12	4	14	Barbary	Gaia
4	0	0	14	Barbary	Gaia
4	1	2	14	Barbary	Gaia
4	2	3	14	Barbary	Gaia
4	3	3	14	Barbary	Gaia
4	4	3	14	Barbary	Gaia
4	5	3	14	Barbary	Gaia
4	6	3	14	Barbary	Gaia
4	7	4	14	Barbary	Gaia
4	8	4	14	Barbary	Gaia
4	9	4	14	Barbary	Gaia
4	10	4	14	Barbary	Gaia
4	11	4	14	Barbary	Gaia
4	12	4	14	Barbary	Gaia
4	13	4	14	Barbary	Gaia
4	14	4	14	Barbary	Gaia
5	0	0	14	Barbary	Gaia
5	1	1	14	Barbary	Gaia
5	2	2	14	Barbary	Gaia
5	3	3	14	Barbary	Gaia
5	4	3	14	Barbary	Gaia
5	5	3	14	Barbary	Gaia
5	6	3	14	Barbary	Gaia
5	7	3	14	Barbary	Gaia
5	8	3	14	Barbary	Gaia
5	9	3	14	Barbary	Gaia
5	10	3	14	Barbary	Gaia
5	11	3	14	Barbary	Gaia
5	12	3	14	Barbary	Gaia
5	13	3	14	Barbary	Gaia
5	14	3	14	Barbary	Gaia
5	15	3	14	Barbary	Gaia
5	16	3	14	Barbary	Gaia
6	0	0	14	Barbary	Gaia
6	1	2	14	Barbary	Gaia
6	2	3	14	Barbary	Gaia
6	3	3	14	Barbary	Gaia
6	4	3	14	Barbary	Gaia
6	5	3	14	Barbary	Gaia
6	6	3	14	Barbary	Gaia
6	7	3	14	Barbary	Gaia
6	8	3	14	Barbary	Gaia
6	9	3	14	Barbary	Gaia
6	10	3	14	Barbary	Gaia
6	11	3	14	Barbary	Gaia
6	12	3	14	Barbary	Gaia
6	13	3	14	Barbary	Gaia
6	14	3	14	Barbary	Gaia
7	0	0	14	Barbary	Gaia
7	1	3	14	Barbary	Gaia
7	2	3	14	Barbary	Gaia
7	3	3	14	Barbary	Gaia
7	4	4	14	Barbary	Gaia
7	5	4	14	Barbary	Gaia
7	6	4	14	Barbary	Gaia
7	7	4	14	Barbary	Gaia
7	8	4	14	Barbary	Gaia
7	9	4	14	Barbary	Gaia
7	10	4	14	Barbary	Gaia
7	11	4	14	Barbary	Gaia
8	0	0	14	Barbary	Gaia
8	1	2	14	Barbary	Gaia
8	2	3	14	Barbary	Gaia
8	3	3	14	Barbary	Gaia
8	4	3	14	Barbary	Gaia
8	5	3	14	Barbary	Gaia
8	6	3	14	Barbary	Gaia
8	7	3	14	Barbary	Gaia
8	8	3	14	Barbary	Gaia
8	9	3	14	Barbary	Gaia
8	10	3	14	Barbary	Gaia
8	11	3	14	Barbary	Gaia
8	12	3	14	Barbary	Gaia
8	13	3	14	Barbary	Gaia
8	14	3	14	Barbary	Gaia
8	15	3	14	Barbary	Gaia
1	0	0	5	Crested	Blijdorp
1	1	1	5	Crested	Blijdorp
1	2	1	5	Crested	Blijdorp
1	3	1	5	Crested	Blijdorp
1	4	1	5	Crested	Blijdorp
1	5	1	5	Crested	Blijdorp
1	6	1	5	Crested	Blijdorp
1	7	1	5	Crested	Blijdorp
1	8	2	5	Crested	Blijdorp
1	9	2	5	Crested	Blijdorp
1	10	2	5	Crested	Blijdorp
1	11	2	5	Crested	Blijdorp
1	12	2	5	Crested	Blijdorp
2	0	0	5	Crested	Blijdorp
2	1	1	5	Crested	Blijdorp
2	2	1	5	Crested	Blijdorp
2	3	1	5	Crested	Blijdorp
2	4	1	5	Crested	Blijdorp
2	5	1	5	Crested	Blijdorp
2	6	1	5	Crested	Blijdorp
2	7	2	5	Crested	Blijdorp
2	8	2	5	Crested	Blijdorp
2	9	2	5	Crested	Blijdorp
2	10	2	5	Crested	Blijdorp
3	0	0	5	Crested	Blijdorp
3	1	1	5	Crested	Blijdorp
3	2	1	5	Crested	Blijdorp
3	3	1	5	Crested	Blijdorp
3	4	1	5	Crested	Blijdorp
3	5	1	5	Crested	Blijdorp
3	6	1	5	Crested	Blijdorp
3	7	1	5	Crested	Blijdorp
3	8	1	5	Crested	Blijdorp
3	9	1	5	Crested	Blijdorp
3	10	1	5	Crested	Blijdorp
4	0	0	5	Crested	Blijdorp
4	1	1	5	Crested	Blijdorp
4	2	1	5	Crested	Blijdorp
4	3	1	5	Crested	Blijdorp
4	4	1	5	Crested	Blijdorp
4	5	1	5	Crested	Blijdorp
4	6	1	5	Crested	Blijdorp
4	7	1	5	Crested	Blijdorp
4	8	1	5	Crested	Blijdorp
4	9	1	5	Crested	Blijdorp
4	10	1	5	Crested	Blijdorp
5	0	0	5	Crested	Blijdorp
5	1	1	5	Crested	Blijdorp
5	2	1	5	Crested	Blijdorp
5	3	1	5	Crested	Blijdorp
5	4	3	5	Crested	Blijdorp
5	5	3	5	Crested	Blijdorp
5	6	3	5	Crested	Blijdorp
6	0	0	5	Crested	Blijdorp
6	1	1	5	Crested	Blijdorp
6	2	4	5	Crested	Blijdorp
6	3	4	5	Crested	Blijdorp
6	4	4	5	Crested	Blijdorp
6	5	5	5	Crested	Blijdorp
7	0	0	5	Crested	Blijdorp
7	1	1	5	Crested	Blijdorp
7	2	1	5	Crested	Blijdorp
7	3	1	5	Crested	Blijdorp
7	4	1	5	Crested	Blijdorp
7	5	1	5	Crested	Blijdorp
7	6	1	5	Crested	Blijdorp
7	7	1	5	Crested	Blijdorp
7	8	1	5	Crested	Blijdorp
7	9	1	5	Crested	Blijdorp
7	10	2	5	Crested	Blijdorp
8	0	0	5	Crested	Blijdorp
8	1	1	5	Crested	Blijdorp
8	2	1	5	Crested	Blijdorp
8	3	1	5	Crested	Blijdorp
8	4	1	5	Crested	Blijdorp
8	5	1	5	Crested	Blijdorp
8	6	1	5	Crested	Blijdorp
8	7	1	5	Crested	Blijdorp
8	8	1	5	Crested	Blijdorp
8	9	2	5	Crested	Blijdorp
8	10	2	5	Crested	Blijdorp
1	0	0	6	Crested	Planckandael
1	1	4	6	Crested	Planckandael
1	2	4	6	Crested	Planckandael
1	3	4	6	Crested	Planckandael
1	4	4	6	Crested	Planckandael
1	5	4	6	Crested	Planckandael
1	6	4	6	Crested	Planckandael
1	7	4	6	Crested	Planckandael
1	8	4	6	Crested	Planckandael
1	9	4	6	Crested	Planckandael
1	10	4	6	Crested	Planckandael
1	11	4	6	Crested	Planckandael
1	12	4	6	Crested	Planckandael
1	13	4	6	Crested	Planckandael
1	14	4	6	Crested	Planckandael
1	15	4	6	Crested	Planckandael
1	16	4	6	Crested	Planckandael
1	17	4	6	Crested	Planckandael
1	18	4	6	Crested	Planckandael
1	19	4	6	Crested	Planckandael
1	20	4	6	Crested	Planckandael
1	21	4	6	Crested	Planckandael
1	22	4	6	Crested	Planckandael
1	23	4	6	Crested	Planckandael
1	24	4	6	Crested	Planckandael
1	25	4	6	Crested	Planckandael
1	26	4	6	Crested	Planckandael
1	27	4	6	Crested	Planckandael
2	0	0	6	Crested	Planckandael
2	1	4	6	Crested	Planckandael
2	2	4	6	Crested	Planckandael
2	3	4	6	Crested	Planckandael
2	4	4	6	Crested	Planckandael
2	5	4	6	Crested	Planckandael
2	6	4	6	Crested	Planckandael
2	7	4	6	Crested	Planckandael
2	8	4	6	Crested	Planckandael
2	9	4	6	Crested	Planckandael
2	10	4	6	Crested	Planckandael
2	11	4	6	Crested	Planckandael
2	12	4	6	Crested	Planckandael
2	13	4	6	Crested	Planckandael
2	14	4	6	Crested	Planckandael
2	15	4	6	Crested	Planckandael
2	16	4	6	Crested	Planckandael
2	17	4	6	Crested	Planckandael
2	18	4	6	Crested	Planckandael
2	19	4	6	Crested	Planckandael
2	20	4	6	Crested	Planckandael
2	21	4	6	Crested	Planckandael
2	22	4	6	Crested	Planckandael
2	23	4	6	Crested	Planckandael
3	0	0	6	Crested	Planckandael
3	1	4	6	Crested	Planckandael
3	2	4	6	Crested	Planckandael
3	3	4	6	Crested	Planckandael
3	4	4	6	Crested	Planckandael
3	5	4	6	Crested	Planckandael
3	6	4	6	Crested	Planckandael
3	7	5	6	Crested	Planckandael
3	8	5	6	Crested	Planckandael
3	9	5	6	Crested	Planckandael
3	10	5	6	Crested	Planckandael
3	11	5	6	Crested	Planckandael
3	12	5	6	Crested	Planckandael
3	13	5	6	Crested	Planckandael
3	14	5	6	Crested	Planckandael
4	0	0	6	Crested	Planckandael
4	1	4	6	Crested	Planckandael
4	2	4	6	Crested	Planckandael
4	3	4	6	Crested	Planckandael
4	4	4	6	Crested	Planckandael
4	5	4	6	Crested	Planckandael
4	6	4	6	Crested	Planckandael
4	7	4	6	Crested	Planckandael
4	8	4	6	Crested	Planckandael
4	9	4	6	Crested	Planckandael
4	10	4	6	Crested	Planckandael
4	11	4	6	Crested	Planckandael
5	0	0	6	Crested	Planckandael
5	1	4	6	Crested	Planckandael
5	2	4	6	Crested	Planckandael
5	3	4	6	Crested	Planckandael
5	4	4	6	Crested	Planckandael
5	5	4	6	Crested	Planckandael
5	6	4	6	Crested	Planckandael
5	7	4	6	Crested	Planckandael
5	8	4	6	Crested	Planckandael
5	9	4	6	Crested	Planckandael
5	10	4	6	Crested	Planckandael
5	11	4	6	Crested	Planckandael
5	12	4	6	Crested	Planckandael
6	0	0	6	Crested	Planckandael
6	1	4	6	Crested	Planckandael
6	2	4	6	Crested	Planckandael
6	3	4	6	Crested	Planckandael
6	4	4	6	Crested	Planckandael
6	5	4	6	Crested	Planckandael
6	6	4	6	Crested	Planckandael
6	7	4	6	Crested	Planckandael
6	8	4	6	Crested	Planckandael
6	9	4	6	Crested	Planckandael
6	10	4	6	Crested	Planckandael
6	11	4	6	Crested	Planckandael
7	0	0	6	Crested	Planckandael
7	1	4	6	Crested	Planckandael
7	2	4	6	Crested	Planckandael
7	3	4	6	Crested	Planckandael
7	4	4	6	Crested	Planckandael
7	5	4	6	Crested	Planckandael
7	6	4	6	Crested	Planckandael
7	7	4	6	Crested	Planckandael
7	8	4	6	Crested	Planckandael
7	9	4	6	Crested	Planckandael
7	10	4	6	Crested	Planckandael
7	11	4	6	Crested	Planckandael
7	12	4	6	Crested	Planckandael
7	13	4	6	Crested	Planckandael
7	14	4	6	Crested	Planckandael
7	15	4	6	Crested	Planckandael
7	16	4	6	Crested	Planckandael
7	17	4	6	Crested	Planckandael
7	18	4	6	Crested	Planckandael
7	19	4	6	Crested	Planckandael
7	20	4	6	Crested	Planckandael
1	0	0	8	Lion-tailed	Apenheul
1	1	1	8	Lion-tailed	Apenheul
1	2	5	8	Lion-tailed	Apenheul
1	3	6	8	Lion-tailed	Apenheul
2	0	0	8	Lion-tailed	Apenheul
2	1	1	8	Lion-tailed	Apenheul
2	2	6	8	Lion-tailed	Apenheul
3	0	0	8	Lion-tailed	Apenheul
3	1	2	8	Lion-tailed	Apenheul
3	2	5	8	Lion-tailed	Apenheul
3	3	6	8	Lion-tailed	Apenheul
3	4	6	8	Lion-tailed	Apenheul
4	0	0	8	Lion-tailed	Apenheul
4	1	2	8	Lion-tailed	Apenheul
4	2	5	8	Lion-tailed	Apenheul
4	3	7	8	Lion-tailed	Apenheul
4	4	7	8	Lion-tailed	Apenheul
5	0	0	8	Lion-tailed	Apenheul
5	1	2	8	Lion-tailed	Apenheul
5	2	6	8	Lion-tailed	Apenheul
5	3	8	8	Lion-tailed	Apenheul
6	0	0	8	Lion-tailed	Apenheul
6	1	1	8	Lion-tailed	Apenheul
6	2	8	8	Lion-tailed	Apenheul
7	0	0	8	Lion-tailed	Apenheul
7	1	1	8	Lion-tailed	Apenheul
7	2	7	8	Lion-tailed	Apenheul
8	0	0	8	Lion-tailed	Apenheul
8	1	1	8	Lion-tailed	Apenheul
8	2	6	8	Lion-tailed	Apenheul
1	0	0	3	Lion-tailed	Blijdorp
1	1	1	3	Lion-tailed	Blijdorp
1	2	1	3	Lion-tailed	Blijdorp
1	3	1	3	Lion-tailed	Blijdorp
1	4	1	3	Lion-tailed	Blijdorp
1	5	1	3	Lion-tailed	Blijdorp
1	6	1	3	Lion-tailed	Blijdorp
1	7	1	3	Lion-tailed	Blijdorp
2	0	1	3	Lion-tailed	Blijdorp
2	1	1	3	Lion-tailed	Blijdorp
2	2	1	3	Lion-tailed	Blijdorp
2	3	1	3	Lion-tailed	Blijdorp
2	4	1	3	Lion-tailed	Blijdorp
2	5	1	3	Lion-tailed	Blijdorp
2	6	1	3	Lion-tailed	Blijdorp
3	0	0	3	Lion-tailed	Blijdorp
3	1	1	3	Lion-tailed	Blijdorp
3	2	1	3	Lion-tailed	Blijdorp
3	3	1	3	Lion-tailed	Blijdorp
3	4	1	3	Lion-tailed	Blijdorp
3	5	1	3	Lion-tailed	Blijdorp
3	6	1	3	Lion-tailed	Blijdorp
3	7	1	3	Lion-tailed	Blijdorp
3	8	1	3	Lion-tailed	Blijdorp
3	9	1	3	Lion-tailed	Blijdorp
4	0	0	3	Lion-tailed	Blijdorp
4	1	1	3	Lion-tailed	Blijdorp
4	2	1	3	Lion-tailed	Blijdorp
4	3	1	3	Lion-tailed	Blijdorp
4	4	1	3	Lion-tailed	Blijdorp
4	5	1	3	Lion-tailed	Blijdorp
4	6	1	3	Lion-tailed	Blijdorp
4	7	1	3	Lion-tailed	Blijdorp
4	8	1	3	Lion-tailed	Blijdorp
5	0	0	3	Lion-tailed	Blijdorp
5	1	1	3	Lion-tailed	Blijdorp
5	2	1	3	Lion-tailed	Blijdorp
5	3	1	3	Lion-tailed	Blijdorp
5	4	1	3	Lion-tailed	Blijdorp
5	5	1	3	Lion-tailed	Blijdorp
5	6	1	3	Lion-tailed	Blijdorp
6	0	0	3	Lion-tailed	Blijdorp
6	1	1	3	Lion-tailed	Blijdorp
6	2	1	3	Lion-tailed	Blijdorp
6	3	1	3	Lion-tailed	Blijdorp
6	4	1	3	Lion-tailed	Blijdorp
6	5	1	3	Lion-tailed	Blijdorp
6	6	1	3	Lion-tailed	Blijdorp
6	7	1	3	Lion-tailed	Blijdorp
7	0	0	3	Lion-tailed	Blijdorp
7	1	1	3	Lion-tailed	Blijdorp
7	2	1	3	Lion-tailed	Blijdorp
7	3	1	3	Lion-tailed	Blijdorp
7	4	1	3	Lion-tailed	Blijdorp
7	5	1	3	Lion-tailed	Blijdorp
7	6	1	3	Lion-tailed	Blijdorp
7	7	1	3	Lion-tailed	Blijdorp
7	8	1	3	Lion-tailed	Blijdorp
8	0	0	3	Lion-tailed	Blijdorp
8	1	1	3	Lion-tailed	Blijdorp
8	2	1	3	Lion-tailed	Blijdorp
8	3	1	3	Lion-tailed	Blijdorp
8	4	1	3	Lion-tailed	Blijdorp
8	5	1	3	Lion-tailed	Blijdorp
8	6	1	3	Lion-tailed	Blijdorp
8	7	1	3	Lion-tailed	Blijdorp
1	0	0	11	Long-tailed	J1G4
1	1	1	11	Long-tailed	J1G4
1	2	5	11	Long-tailed	J1G4
1	3	8	11	Long-tailed	J1G4
1	4	8	11	Long-tailed	J1G4
1	5	8	11	Long-tailed	J1G4
1	6	8	11	Long-tailed	J1G4
2	0	0	11	Long-tailed	J1G4
2	1	1	11	Long-tailed	J1G4
2	2	6	11	Long-tailed	J1G4
2	3	6	11	Long-tailed	J1G4
2	4	6	11	Long-tailed	J1G4
2	5	6	11	Long-tailed	J1G4
3	0	0	11	Long-tailed	J1G4
3	1	1	11	Long-tailed	J1G4
3	2	3	11	Long-tailed	J1G4
3	3	4	11	Long-tailed	J1G4
3	4	4	11	Long-tailed	J1G4
3	5	4	11	Long-tailed	J1G4
3	6	4	11	Long-tailed	J1G4
4	0	0	11	Long-tailed	J1G4
4	1	1	11	Long-tailed	J1G4
4	2	2	11	Long-tailed	J1G4
4	3	2	11	Long-tailed	J1G4
4	4	2	11	Long-tailed	J1G4
4	5	2	11	Long-tailed	J1G4
4	6	2	11	Long-tailed	J1G4
4	7	2	11	Long-tailed	J1G4
4	8	2	11	Long-tailed	J1G4
4	9	2	11	Long-tailed	J1G4
5	0	0	11	Long-tailed	J1G4
5	1	2	11	Long-tailed	J1G4
5	2	4	11	Long-tailed	J1G4
5	3	4	11	Long-tailed	J1G4
5	4	4	11	Long-tailed	J1G4
5	5	5	11	Long-tailed	J1G4
5	6	5	11	Long-tailed	J1G4
5	7	5	11	Long-tailed	J1G4
5	8	5	11	Long-tailed	J1G4
5	9	5	11	Long-tailed	J1G4
5	10	5	11	Long-tailed	J1G4
5	11	5	11	Long-tailed	J1G4
6	0	0	11	Long-tailed	J1G4
6	1	2	11	Long-tailed	J1G4
6	2	2	11	Long-tailed	J1G4
6	3	3	11	Long-tailed	J1G4
6	4	3	11	Long-tailed	J1G4
6	5	3	11	Long-tailed	J1G4
6	6	3	11	Long-tailed	J1G4
6	7	3	11	Long-tailed	J1G4
6	8	3	11	Long-tailed	J1G4
6	9	3	11	Long-tailed	J1G4
7	0	0	11	Long-tailed	J1G4
7	1	2	11	Long-tailed	J1G4
7	2	5	11	Long-tailed	J1G4
7	3	5	11	Long-tailed	J1G4
7	4	5	11	Long-tailed	J1G4
7	5	5	11	Long-tailed	J1G4
7	6	5	11	Long-tailed	J1G4
7	7	5	11	Long-tailed	J1G4
7	8	5	11	Long-tailed	J1G4
8	0	0	11	Long-tailed	J1G4
8	1	3	11	Long-tailed	J1G4
8	2	4	11	Long-tailed	J1G4
8	3	4	11	Long-tailed	J1G4
8	4	4	11	Long-tailed	J1G4
8	5	4	11	Long-tailed	J1G4
8	6	4	11	Long-tailed	J1G4
8	7	4	11	Long-tailed	J1G4
8	8	4	11	Long-tailed	J1G4
8	9	4	11	Long-tailed	J1G4
1	0	0	17	Long-tailed	J1G7
1	1	0	17	Long-tailed	J1G7
1	2	1	17	Long-tailed	J1G7
1	3	4	17	Long-tailed	J1G7
1	4	7	17	Long-tailed	J1G7
1	5	9	17	Long-tailed	J1G7
1	6	11	17	Long-tailed	J1G7
2	0	0	17	Long-tailed	J1G7
2	1	2	17	Long-tailed	J1G7
2	2	6	17	Long-tailed	J1G7
2	3	7	17	Long-tailed	J1G7
2	4	8	17	Long-tailed	J1G7
2	5	8	17	Long-tailed	J1G7
3	0	0	17	Long-tailed	J1G7
3	1	2	17	Long-tailed	J1G7
3	2	2	17	Long-tailed	J1G7
3	3	5	17	Long-tailed	J1G7
3	4	5	17	Long-tailed	J1G7
3	5	6	17	Long-tailed	J1G7
3	6	6	17	Long-tailed	J1G7
4	0	0	17	Long-tailed	J1G7
4	1	5	17	Long-tailed	J1G7
4	2	9	17	Long-tailed	J1G7
4	3	9	17	Long-tailed	J1G7
4	4	9	17	Long-tailed	J1G7
4	5	9	17	Long-tailed	J1G7
4	6	9	17	Long-tailed	J1G7
5	0	0	17	Long-tailed	J1G7
5	1	3	17	Long-tailed	J1G7
5	2	4	17	Long-tailed	J1G7
5	3	7	17	Long-tailed	J1G7
5	4	7	17	Long-tailed	J1G7
6	0	0	17	Long-tailed	J1G7
6	1	4	17	Long-tailed	J1G7
6	2	9	17	Long-tailed	J1G7
6	3	10	17	Long-tailed	J1G7
6	4	10	17	Long-tailed	J1G7
6	5	10	17	Long-tailed	J1G7
6	6	10	17	Long-tailed	J1G7
7	0	0	17	Long-tailed	J1G7
7	1	4	17	Long-tailed	J1G7
7	2	7	17	Long-tailed	J1G7
7	3	7	17	Long-tailed	J1G7
7	4	7	17	Long-tailed	J1G7
7	5	7	17	Long-tailed	J1G7
8	0	0	17	Long-tailed	J1G7
8	1	1	17	Long-tailed	J1G7
8	2	7	17	Long-tailed	J1G7
8	3	9	17	Long-tailed	J1G7
8	4	9	17	Long-tailed	J1G7
8	5	9	17	Long-tailed	J1G7
1	0	0	4	Long-tailed	NWR
1	1	1	4	Long-tailed	NWR
1	2	1	4	Long-tailed	NWR
1	3	1	4	Long-tailed	NWR
1	4	2	4	Long-tailed	NWR
2	0	0	4	Long-tailed	NWR
2	1	1	4	Long-tailed	NWR
2	2	3	4	Long-tailed	NWR
2	3	3	4	Long-tailed	NWR
2	4	3	4	Long-tailed	NWR
2	5	3	4	Long-tailed	NWR
3	0	0	4	Long-tailed	NWR
3	1	1	4	Long-tailed	NWR
3	2	2	4	Long-tailed	NWR
3	3	2	4	Long-tailed	NWR
3	4	2	4	Long-tailed	NWR
4	0	0	4	Long-tailed	NWR
4	1	1	4	Long-tailed	NWR
4	2	2	4	Long-tailed	NWR
4	3	2	4	Long-tailed	NWR
4	4	2	4	Long-tailed	NWR
5	0	0	4	Long-tailed	NWR
5	1	2	4	Long-tailed	NWR
5	2	2	4	Long-tailed	NWR
5	3	2	4	Long-tailed	NWR
5	4	2	4	Long-tailed	NWR
6	0	0	4	Long-tailed	NWR
6	1	1	4	Long-tailed	NWR
6	2	1	4	Long-tailed	NWR
6	3	1	4	Long-tailed	NWR
6	4	1	4	Long-tailed	NWR
6	5	2	4	Long-tailed	NWR
7	0	0	4	Long-tailed	NWR
7	1	1	4	Long-tailed	NWR
7	2	1	4	Long-tailed	NWR
7	3	1	4	Long-tailed	NWR
7	4	1	4	Long-tailed	NWR
8	0	0	4	Long-tailed	NWR
8	1	1	4	Long-tailed	NWR
8	2	2	4	Long-tailed	NWR
8	3	2	4	Long-tailed	NWR
8	4	2	4	Long-tailed	NWR
1	0	0	15	Rhesus	R3G2_Co-feeding
1	1	1	15	Rhesus	R3G2_Co-feeding
1	2	10	15	Rhesus	R3G2_Co-feeding
1	3	13	15	Rhesus	R3G2_Co-feeding
1	4	13	15	Rhesus	R3G2_Co-feeding
2	0	0	15	Rhesus	R3G2_Co-feeding
2	1	2	15	Rhesus	R3G2_Co-feeding
2	2	6	15	Rhesus	R3G2_Co-feeding
2	3	7	15	Rhesus	R3G2_Co-feeding
2	4	8	15	Rhesus	R3G2_Co-feeding
3	0	0	15	Rhesus	R3G2_Co-feeding
3	1	1	15	Rhesus	R3G2_Co-feeding
3	2	6	15	Rhesus	R3G2_Co-feeding
3	3	10	15	Rhesus	R3G2_Co-feeding
3	4	10	15	Rhesus	R3G2_Co-feeding
4	0	0	15	Rhesus	R3G2_Co-feeding
4	1	3	15	Rhesus	R3G2_Co-feeding
4	2	9	15	Rhesus	R3G2_Co-feeding
4	3	11	15	Rhesus	R3G2_Co-feeding
5	0	0	15	Rhesus	R3G2_Co-feeding
5	1	1	15	Rhesus	R3G2_Co-feeding
5	2	8	15	Rhesus	R3G2_Co-feeding
5	3	9	15	Rhesus	R3G2_Co-feeding
6	0	0	15	Rhesus	R3G2_Co-feeding
6	1	1	15	Rhesus	R3G2_Co-feeding
6	2	7	15	Rhesus	R3G2_Co-feeding
6	3	11	15	Rhesus	R3G2_Co-feeding
7	0	0	15	Rhesus	R3G2_Co-feeding
7	1	1	15	Rhesus	R3G2_Co-feeding
7	2	11	15	Rhesus	R3G2_Co-feeding
7	3	11	15	Rhesus	R3G2_Co-feeding
7	4	11	15	Rhesus	R3G2_Co-feeding
8	0	0	15	Rhesus	R3G2_Co-feeding
8	1	1	15	Rhesus	R3G2_Co-feeding
8	2	6	15	Rhesus	R3G2_Co-feeding
8	3	12	15	Rhesus	R3G2_Co-feeding
8	4	12	15	Rhesus	R3G2_Co-feeding
8	5	12	15	Rhesus	R3G2_Co-feeding
1	0	0	13	Rhesus	R3G7
1	1	2	13	Rhesus	R3G7
1	2	3	13	Rhesus	R3G7
1	3	4	13	Rhesus	R3G7
1	4	5	13	Rhesus	R3G7
1	5	5	13	Rhesus	R3G7
1	6	7	13	Rhesus	R3G7
2	0	0	13	Rhesus	R3G7
2	1	1	13	Rhesus	R3G7
2	2	1	13	Rhesus	R3G7
2	3	2	13	Rhesus	R3G7
2	4	4	13	Rhesus	R3G7
2	5	4	13	Rhesus	R3G7
2	6	4	13	Rhesus	R3G7
3	0	0	13	Rhesus	R3G7
3	1	1	13	Rhesus	R3G7
3	2	2	13	Rhesus	R3G7
3	3	3	13	Rhesus	R3G7
3	4	3	13	Rhesus	R3G7
3	5	4	13	Rhesus	R3G7
3	6	4	13	Rhesus	R3G7
3	7	4	13	Rhesus	R3G7
4	0	0	13	Rhesus	R3G7
4	1	1	13	Rhesus	R3G7
4	2	2	13	Rhesus	R3G7
4	3	3	13	Rhesus	R3G7
4	4	4	13	Rhesus	R3G7
4	5	5	13	Rhesus	R3G7
4	6	5	13	Rhesus	R3G7
4	7	5	13	Rhesus	R3G7
5	0	0	13	Rhesus	R3G7
5	1	1	13	Rhesus	R3G7
5	2	2	13	Rhesus	R3G7
5	3	3	13	Rhesus	R3G7
5	4	3	13	Rhesus	R3G7
5	5	3	13	Rhesus	R3G7
5	6	3	13	Rhesus	R3G7
5	7	3	13	Rhesus	R3G7
5	8	3	13	Rhesus	R3G7
6	0	0	13	Rhesus	R3G7
6	1	1	13	Rhesus	R3G7
6	2	2	13	Rhesus	R3G7
6	3	4	13	Rhesus	R3G7
6	4	5	13	Rhesus	R3G7
6	5	5	13	Rhesus	R3G7
6	6	5	13	Rhesus	R3G7
6	7	5	13	Rhesus	R3G7
7	0	0	13	Rhesus	R3G7
7	1	1	13	Rhesus	R3G7
7	2	3	13	Rhesus	R3G7
7	3	3	13	Rhesus	R3G7
7	4	4	13	Rhesus	R3G7
7	5	4	13	Rhesus	R3G7
7	6	4	13	Rhesus	R3G7
7	7	4	13	Rhesus	R3G7
8	0	0	13	Rhesus	R3G7
8	1	1	13	Rhesus	R3G7
8	2	2	13	Rhesus	R3G7
8	3	3	13	Rhesus	R3G7
8	4	3	13	Rhesus	R3G7
8	5	3	13	Rhesus	R3G7
8	6	3	13	Rhesus	R3G7
8	7	5	13	Rhesus	R3G7
