# Supplementary material for: Despotism promotes dyadic cooperation through enhanced interdependencies in non-human primate societies
Source: Nat Commun. 2026 Apr 30;17:3513. doi: 10.1038/s41467-026-71168-7 (PMC13133276; doi:10.1038/s41467-026-71168-7)
Supplement: Supplementary file 10 — Supplementary Data 4 [file 41467_2026_71168_MOESM10_ESM.xlsx]

## Sheet: Group-level information
Group	Tolerance grade	Group size	Cooperation success	Hiearchy steepness	Groom transitivity	Grooming asymmetry	Groom reciprocity	Groom modularity	Co-feeding tolerance	Pieulou's J' evenness index	Hiearchy steepness w/ only adult females	No. of adult females	Freq of aggression/min	Remarks
Crested, Artis	4	4	10	0.23	1	0.8	1	0	NT	0.23	0.51	3	0.063
Crested, Blijdorp	4	5	8.33	0.91	1	0.3	1	0	0.457	0.48	0.24	2	0.022
Lion-tailed, Blijdorp	3	3	35.83	0.29	0.75	0.57	0.8	0	0.371	0.32	NA	2	0.035	No sufficient interactions to determine steepness when adult females were considered
Barbary, Gaia	3	14	9	0.8	0.408	0.68	0.6	0.226	0.254	0.21	0.37	8	0.04
Long-tailed, NWR	2	4	32	0.67	0.9	0.45	0.9	0	0.496	0.63	NA	NA	0.03
Long-tailed, J1G7	2	17	44.6	0.77	0.619	0.44	0.68	0.04	0.491	0.65	0.8	10	0.076
Long-tailed, J1G4	2	11	45.5	0.6	0.719	0.67	0.78	0.11	0.422	0.6	0.93	7	0.032
Rhesus, R3G7	1	13	0.5	0.82	0.51	0.4	0.657	0.24	0.363	0.43	0.86	9	0.028
Rhesus, R3G2	1	15	38	0.8	0.245	0.7	0.27	0.11	0.699	NT	0.72	12	0.023
Crested, Plackendael	4	5	NT	0.65	1	0.649	0.82	0	0.672	NT	0.71	2	0.044
Lion-tailed, Apenheul	3	8	NT	0.88	1	0.518	0.8	0	0.816	NT	0.75	5	0.016
Barbary, Apenheul	3	9	NT	0.44	1	0.344	0.77	0.335	0.156	NT	0.29	8	0.008
Japanese, Affenberg	1	170	61.16	NT	NT	NT	NT	NT	NT	0.13	NT	NT	NT
R3G7	Training criteria not fulfilled, not included in analyses
NT = Not tested
NA = Not applicable
