# Supplementary material for: Despotism promotes dyadic cooperation through enhanced interdependencies in non-human primate societies
Source: Nat Commun. 2026 Apr 30;17:3513. doi: 10.1038/s41467-026-71168-7 (PMC13133276; doi:10.1038/s41467-026-71168-7)
Supplement: Supplementary file 11 — Supplementary Data 5 [file 41467_2026_71168_MOESM11_ESM.xlsx]

## Sheet: Cooperating & non-cooperating
Cooperating and non-cooperating dyads (at least 1 success)						Magnitude or intensity of cooperation success
	Grade 1	Grade 2	Grade 3	Grade 4			Grade 1	Grade 2	Grade 3	Grade 4			Grade 1 = Japanese and Rhesus macaques
	1	0	0	1			5	3	215	3			Grade 2 = Long-tailed macaques
	0	0	0	1			1	13	1	49			Grade 3 = Lion-tailed and Barbay macaques
	0	0	1	1			43	38	5	8			Grade 4 = Crested macaques
	0	1	1	0			35	7	3	34
	0	1	1	1			24	5	8	1			0 = Non-cooperating dyad
	0	0	1	1			20	2	37	7
	0	0	0	1			17	205		1
	0	0	1	1			15	5		7
	1	0	0	1			14	11
	0	0	0				11	1
	0	0	0				9	5
	0	0	1				9	2
	0	1	0				7	16
	0	0					7	8
	0	0					5	10
	0	0					4	48
	0	0					4	8
	0	1					2	61
	0	0					2	25
	1	1					2	1
	0	1					2	4
	0	1					2	20
	0	0					1	7
	0	0					1	40
	0	0					1	55
	0	1					1	31
	0	1					1	39
	0	0					1
	0	0					11
	0	0					4
	0	0					46
	0	0					19
	0	0					13
	0	0					7
	0	0					7
	1	0					5
	1	0					3
	1	0					1
	1	0					5
	0	1					2
	0	0					3
	0	0					4
	1	1					9
	1	1					93
	1	0					117
	1	1
	0	0
	0	0
	0	0
	0	1
	0	0
	1	0
	0	0
	0	0
	0	0
	0	0
	1	1
	1	1
	1	0
	1	1
	1	1
	0	1
	0	1
	0	0
	0	0
	0	1
	0	0
	0	1
	1	1
	1	1
	1	1
	0	1
	0	1
	1
	1
	0
	0
	0
	0
	1
	1
	0
	0
	0
	0
	0
	1
	1
	0
	1
	1
	0
	1
	0
	0
	0
	0
	1
	0
	1
	0
	1
	0
	0
	0
	0
	1
	0
	0
	0
	0
	1
	0
	1
	0
	0
	1
	1
	1
	1
	0
	0
	0
	0
	0
	0
	0
	0
	0
	0
	0
	0
	0
	0
	0
	1
	1
	1
	1
	1
	1
