# Supplementary material for: Despotism promotes dyadic cooperation through enhanced interdependencies in non-human primate societies
Source: Nat Commun. 2026 Apr 30;17:3513. doi: 10.1038/s41467-026-71168-7 (PMC13133276; doi:10.1038/s41467-026-71168-7)
Supplement: Supplementary file 14 — Source Data [file 41467_2026_71168_MOESM14_ESM.xlsx]

## Sheet: Fig 2A,2D,2E,4E
Group	Tolerance grade or Social Style	Group size	Cooperation success	Hiearchy steepness	Groom transitivity	Grooming asymmetry	Groom reciprocity	Groom modularity	Co-feeding tolerance	Pieulou's J' evenness index	Hiearchy steepness w/ only adult females	No. of adult females	Freq of aggression/min	Remarks
Crested, Artis	4	4	10	0.23	1	0.8	1	0	NT	0.23	0.51	3	0.063
Crested, Blijdorp	4	5	8.33	0.91	1	0.3	1	0	0.457	0.48	0.24	2	0.022
Lion-tailed, Blijdorp	3	3	35.83	0.29	0.75	0.57	0.8	0	0.371	0.32	NA	2	0.035	No sufficient interactions to determine steepness when adult females were considered
Barbary, Gaia	3	14	9	0.8	0.408	0.68	0.6	0.226	0.254	0.21	0.37	8	0.04
Long-tailed, NWR	2	4	32	0.67	0.9	0.45	0.9	0	0.496	0.63	NA	NA	0.03
Long-tailed, J1G7	2	17	44.6	0.77	0.619	0.44	0.68	0.04	0.491	0.65	0.8	10	0.076
Long-tailed, J1G4	2	11	45.5	0.6	0.719	0.67	0.78	0.11	0.422	0.6	0.93	7	0.032
Rhesus, R3G7	1	13	0.5	0.82	0.51	0.4	0.657	0.24	0.363	0.43	0.86	9	0.028
Rhesus, R3G2	1	15	38	0.8	0.245	0.7	0.27	0.11	0.699	NT	0.72	12	0.023
Crested, Plackendael	4	5	NT	0.65	1	0.649	0.82	0	0.672	NT	0.71	2	0.044
Lion-tailed, Apenheul	3	8	NT	0.88	1	0.518	0.8	0	0.816	NT	0.75	5	0.016
Barbary, Apenheul	3	9	NT	0.44	1	0.344	0.77	0.335	0.156	NT	0.29	8	0.008
Japanese, Affenberg	1	170	61.16	NT	NT	NT	NT	NT	NT	0.13	NT	NT	NT
R3G7	Training criteria not fulfilled, not included in analyses
NT = Not tested
NA = Not applicable

## Sheet: Fig 2B, 2C
session_nr	scan	non_na_count	max_count	species	location			session_nr	Session number
1	0	0	9	Barbary	Apenheul			scan	Scan number
1	1	1	9	Barbary	Apenheul			non_na_count	Number of unique individuals within plot
1	2	1	9	Barbary	Apenheul			max_count	Group size
1	3	1	9	Barbary	Apenheul			species	Macaque species
1	4	1	9	Barbary	Apenheul			location	Location of macaque species
1	5	1	9	Barbary	Apenheul
1	6	1	9	Barbary	Apenheul
1	7	1	9	Barbary	Apenheul
1	8	1	9	Barbary	Apenheul
1	9	1	9	Barbary	Apenheul
1	10	1	9	Barbary	Apenheul
1	11	1	9	Barbary	Apenheul
1	12	1	9	Barbary	Apenheul
1	13	1	9	Barbary	Apenheul
1	14	1	9	Barbary	Apenheul
1	15	1	9	Barbary	Apenheul
2	0	0	9	Barbary	Apenheul
2	1	1	9	Barbary	Apenheul
2	2	1	9	Barbary	Apenheul
2	3	1	9	Barbary	Apenheul
2	4	1	9	Barbary	Apenheul
2	5	1	9	Barbary	Apenheul
2	6	1	9	Barbary	Apenheul
2	7	1	9	Barbary	Apenheul
2	8	1	9	Barbary	Apenheul
2	9	1	9	Barbary	Apenheul
2	10	1	9	Barbary	Apenheul
2	11	1	9	Barbary	Apenheul
2	12	2	9	Barbary	Apenheul
2	13	2	9	Barbary	Apenheul
2	14	2	9	Barbary	Apenheul
2	15	2	9	Barbary	Apenheul
3	0	0	9	Barbary	Apenheul
3	1	1	9	Barbary	Apenheul
3	2	1	9	Barbary	Apenheul
3	3	1	9	Barbary	Apenheul
3	4	1	9	Barbary	Apenheul
3	5	1	9	Barbary	Apenheul
3	6	1	9	Barbary	Apenheul
3	7	1	9	Barbary	Apenheul
3	8	1	9	Barbary	Apenheul
3	9	1	9	Barbary	Apenheul
3	10	1	9	Barbary	Apenheul
3	11	1	9	Barbary	Apenheul
3	12	1	9	Barbary	Apenheul
3	13	1	9	Barbary	Apenheul
3	14	1	9	Barbary	Apenheul
3	15	1	9	Barbary	Apenheul
3	16	1	9	Barbary	Apenheul
4	0	0	9	Barbary	Apenheul
4	1	1	9	Barbary	Apenheul
4	2	1	9	Barbary	Apenheul
4	3	1	9	Barbary	Apenheul
4	4	1	9	Barbary	Apenheul
4	5	1	9	Barbary	Apenheul
4	6	1	9	Barbary	Apenheul
4	7	1	9	Barbary	Apenheul
4	8	1	9	Barbary	Apenheul
4	9	1	9	Barbary	Apenheul
4	10	1	9	Barbary	Apenheul
4	11	1	9	Barbary	Apenheul
4	12	1	9	Barbary	Apenheul
4	13	1	9	Barbary	Apenheul
5	0	0	9	Barbary	Apenheul
5	1	1	9	Barbary	Apenheul
5	2	1	9	Barbary	Apenheul
5	3	1	9	Barbary	Apenheul
5	4	1	9	Barbary	Apenheul
6	0	0	9	Barbary	Apenheul
6	1	1	9	Barbary	Apenheul
6	2	1	9	Barbary	Apenheul
6	3	1	9	Barbary	Apenheul
6	4	1	9	Barbary	Apenheul
6	5	1	9	Barbary	Apenheul
6	6	1	9	Barbary	Apenheul
6	7	1	9	Barbary	Apenheul
6	8	1	9	Barbary	Apenheul
6	9	1	9	Barbary	Apenheul
6	10	1	9	Barbary	Apenheul
6	11	1	9	Barbary	Apenheul
6	12	1	9	Barbary	Apenheul
6	13	1	9	Barbary	Apenheul
6	14	1	9	Barbary	Apenheul
7	0	0	9	Barbary	Apenheul
7	1	1	9	Barbary	Apenheul
7	2	1	9	Barbary	Apenheul
7	3	1	9	Barbary	Apenheul
7	4	1	9	Barbary	Apenheul
7	5	1	9	Barbary	Apenheul
7	6	1	9	Barbary	Apenheul
7	7	1	9	Barbary	Apenheul
7	8	1	9	Barbary	Apenheul
7	9	1	9	Barbary	Apenheul
7	10	1	9	Barbary	Apenheul
8	0	0	9	Barbary	Apenheul
8	1	1	9	Barbary	Apenheul
8	2	1	9	Barbary	Apenheul
8	3	1	9	Barbary	Apenheul
8	4	1	9	Barbary	Apenheul
8	5	1	9	Barbary	Apenheul
8	6	1	9	Barbary	Apenheul
8	7	1	9	Barbary	Apenheul
8	8	1	9	Barbary	Apenheul
8	9	1	9	Barbary	Apenheul
8	10	1	9	Barbary	Apenheul
8	11	1	9	Barbary	Apenheul
8	12	2	9	Barbary	Apenheul
1	0	0	14	Barbary	Gaia
1	1	2	14	Barbary	Gaia
1	2	2	14	Barbary	Gaia
1	3	2	14	Barbary	Gaia
1	4	3	14	Barbary	Gaia
1	5	3	14	Barbary	Gaia
1	6	3	14	Barbary	Gaia
1	7	3	14	Barbary	Gaia
1	8	3	14	Barbary	Gaia
1	9	3	14	Barbary	Gaia
1	10	3	14	Barbary	Gaia
1	11	3	14	Barbary	Gaia
1	12	3	14	Barbary	Gaia
1	13	3	14	Barbary	Gaia
1	14	3	14	Barbary	Gaia
1	15	3	14	Barbary	Gaia
1	16	3	14	Barbary	Gaia
1	17	3	14	Barbary	Gaia
1	18	3	14	Barbary	Gaia
2	0	0	14	Barbary	Gaia
2	1	1	14	Barbary	Gaia
2	2	2	14	Barbary	Gaia
2	3	2	14	Barbary	Gaia
2	4	2	14	Barbary	Gaia
2	5	2	14	Barbary	Gaia
2	6	2	14	Barbary	Gaia
2	7	3	14	Barbary	Gaia
2	8	4	14	Barbary	Gaia
2	9	4	14	Barbary	Gaia
2	10	4	14	Barbary	Gaia
2	11	4	14	Barbary	Gaia
2	12	4	14	Barbary	Gaia
2	13	4	14	Barbary	Gaia
2	14	4	14	Barbary	Gaia
2	15	4	14	Barbary	Gaia
2	16	4	14	Barbary	Gaia
3	0	0	14	Barbary	Gaia
3	1	4	14	Barbary	Gaia
3	2	4	14	Barbary	Gaia
3	3	4	14	Barbary	Gaia
3	4	4	14	Barbary	Gaia
3	5	4	14	Barbary	Gaia
3	6	4	14	Barbary	Gaia
3	7	4	14	Barbary	Gaia
3	8	4	14	Barbary	Gaia
3	9	4	14	Barbary	Gaia
3	10	4	14	Barbary	Gaia
3	11	4	14	Barbary	Gaia
3	12	4	14	Barbary	Gaia
4	0	0	14	Barbary	Gaia
4	1	2	14	Barbary	Gaia
4	2	3	14	Barbary	Gaia
4	3	3	14	Barbary	Gaia
4	4	3	14	Barbary	Gaia
4	5	3	14	Barbary	Gaia
4	6	3	14	Barbary	Gaia
4	7	4	14	Barbary	Gaia
4	8	4	14	Barbary	Gaia
4	9	4	14	Barbary	Gaia
4	10	4	14	Barbary	Gaia
4	11	4	14	Barbary	Gaia
4	12	4	14	Barbary	Gaia
4	13	4	14	Barbary	Gaia
4	14	4	14	Barbary	Gaia
5	0	0	14	Barbary	Gaia
5	1	1	14	Barbary	Gaia
5	2	2	14	Barbary	Gaia
5	3	3	14	Barbary	Gaia
5	4	3	14	Barbary	Gaia
5	5	3	14	Barbary	Gaia
5	6	3	14	Barbary	Gaia
5	7	3	14	Barbary	Gaia
5	8	3	14	Barbary	Gaia
5	9	3	14	Barbary	Gaia
5	10	3	14	Barbary	Gaia
5	11	3	14	Barbary	Gaia
5	12	3	14	Barbary	Gaia
5	13	3	14	Barbary	Gaia
5	14	3	14	Barbary	Gaia
5	15	3	14	Barbary	Gaia
5	16	3	14	Barbary	Gaia
6	0	0	14	Barbary	Gaia
6	1	2	14	Barbary	Gaia
6	2	3	14	Barbary	Gaia
6	3	3	14	Barbary	Gaia
6	4	3	14	Barbary	Gaia
6	5	3	14	Barbary	Gaia
6	6	3	14	Barbary	Gaia
6	7	3	14	Barbary	Gaia
6	8	3	14	Barbary	Gaia
6	9	3	14	Barbary	Gaia
6	10	3	14	Barbary	Gaia
6	11	3	14	Barbary	Gaia
6	12	3	14	Barbary	Gaia
6	13	3	14	Barbary	Gaia
6	14	3	14	Barbary	Gaia
7	0	0	14	Barbary	Gaia
7	1	3	14	Barbary	Gaia
7	2	3	14	Barbary	Gaia
7	3	3	14	Barbary	Gaia
7	4	4	14	Barbary	Gaia
7	5	4	14	Barbary	Gaia
7	6	4	14	Barbary	Gaia
7	7	4	14	Barbary	Gaia
7	8	4	14	Barbary	Gaia
7	9	4	14	Barbary	Gaia
7	10	4	14	Barbary	Gaia
7	11	4	14	Barbary	Gaia
8	0	0	14	Barbary	Gaia
8	1	2	14	Barbary	Gaia
8	2	3	14	Barbary	Gaia
8	3	3	14	Barbary	Gaia
8	4	3	14	Barbary	Gaia
8	5	3	14	Barbary	Gaia
8	6	3	14	Barbary	Gaia
8	7	3	14	Barbary	Gaia
8	8	3	14	Barbary	Gaia
8	9	3	14	Barbary	Gaia
8	10	3	14	Barbary	Gaia
8	11	3	14	Barbary	Gaia
8	12	3	14	Barbary	Gaia
8	13	3	14	Barbary	Gaia
8	14	3	14	Barbary	Gaia
8	15	3	14	Barbary	Gaia
1	0	0	5	Crested	Blijdorp
1	1	1	5	Crested	Blijdorp
1	2	1	5	Crested	Blijdorp
1	3	1	5	Crested	Blijdorp
1	4	1	5	Crested	Blijdorp
1	5	1	5	Crested	Blijdorp
1	6	1	5	Crested	Blijdorp
1	7	1	5	Crested	Blijdorp
1	8	2	5	Crested	Blijdorp
1	9	2	5	Crested	Blijdorp
1	10	2	5	Crested	Blijdorp
1	11	2	5	Crested	Blijdorp
1	12	2	5	Crested	Blijdorp
2	0	0	5	Crested	Blijdorp
2	1	1	5	Crested	Blijdorp
2	2	1	5	Crested	Blijdorp
2	3	1	5	Crested	Blijdorp
2	4	1	5	Crested	Blijdorp
2	5	1	5	Crested	Blijdorp
2	6	1	5	Crested	Blijdorp
2	7	2	5	Crested	Blijdorp
2	8	2	5	Crested	Blijdorp
2	9	2	5	Crested	Blijdorp
2	10	2	5	Crested	Blijdorp
3	0	0	5	Crested	Blijdorp
3	1	1	5	Crested	Blijdorp
3	2	1	5	Crested	Blijdorp
3	3	1	5	Crested	Blijdorp
3	4	1	5	Crested	Blijdorp
3	5	1	5	Crested	Blijdorp
3	6	1	5	Crested	Blijdorp
3	7	1	5	Crested	Blijdorp
3	8	1	5	Crested	Blijdorp
3	9	1	5	Crested	Blijdorp
3	10	1	5	Crested	Blijdorp
4	0	0	5	Crested	Blijdorp
4	1	1	5	Crested	Blijdorp
4	2	1	5	Crested	Blijdorp
4	3	1	5	Crested	Blijdorp
4	4	1	5	Crested	Blijdorp
4	5	1	5	Crested	Blijdorp
4	6	1	5	Crested	Blijdorp
4	7	1	5	Crested	Blijdorp
4	8	1	5	Crested	Blijdorp
4	9	1	5	Crested	Blijdorp
4	10	1	5	Crested	Blijdorp
5	0	0	5	Crested	Blijdorp
5	1	1	5	Crested	Blijdorp
5	2	1	5	Crested	Blijdorp
5	3	1	5	Crested	Blijdorp
5	4	3	5	Crested	Blijdorp
5	5	3	5	Crested	Blijdorp
5	6	3	5	Crested	Blijdorp
6	0	0	5	Crested	Blijdorp
6	1	1	5	Crested	Blijdorp
6	2	4	5	Crested	Blijdorp
6	3	4	5	Crested	Blijdorp
6	4	4	5	Crested	Blijdorp
6	5	5	5	Crested	Blijdorp
7	0	0	5	Crested	Blijdorp
7	1	1	5	Crested	Blijdorp
7	2	1	5	Crested	Blijdorp
7	3	1	5	Crested	Blijdorp
7	4	1	5	Crested	Blijdorp
7	5	1	5	Crested	Blijdorp
7	6	1	5	Crested	Blijdorp
7	7	1	5	Crested	Blijdorp
7	8	1	5	Crested	Blijdorp
7	9	1	5	Crested	Blijdorp
7	10	2	5	Crested	Blijdorp
8	0	0	5	Crested	Blijdorp
8	1	1	5	Crested	Blijdorp
8	2	1	5	Crested	Blijdorp
8	3	1	5	Crested	Blijdorp
8	4	1	5	Crested	Blijdorp
8	5	1	5	Crested	Blijdorp
8	6	1	5	Crested	Blijdorp
8	7	1	5	Crested	Blijdorp
8	8	1	5	Crested	Blijdorp
8	9	2	5	Crested	Blijdorp
8	10	2	5	Crested	Blijdorp
1	0	0	6	Crested	Planckandael
1	1	4	6	Crested	Planckandael
1	2	4	6	Crested	Planckandael
1	3	4	6	Crested	Planckandael
1	4	4	6	Crested	Planckandael
1	5	4	6	Crested	Planckandael
1	6	4	6	Crested	Planckandael
1	7	4	6	Crested	Planckandael
1	8	4	6	Crested	Planckandael
1	9	4	6	Crested	Planckandael
1	10	4	6	Crested	Planckandael
1	11	4	6	Crested	Planckandael
1	12	4	6	Crested	Planckandael
1	13	4	6	Crested	Planckandael
1	14	4	6	Crested	Planckandael
1	15	4	6	Crested	Planckandael
1	16	4	6	Crested	Planckandael
1	17	4	6	Crested	Planckandael
1	18	4	6	Crested	Planckandael
1	19	4	6	Crested	Planckandael
1	20	4	6	Crested	Planckandael
1	21	4	6	Crested	Planckandael
1	22	4	6	Crested	Planckandael
1	23	4	6	Crested	Planckandael
1	24	4	6	Crested	Planckandael
1	25	4	6	Crested	Planckandael
1	26	4	6	Crested	Planckandael
1	27	4	6	Crested	Planckandael
2	0	0	6	Crested	Planckandael
2	1	4	6	Crested	Planckandael
2	2	4	6	Crested	Planckandael
2	3	4	6	Crested	Planckandael
2	4	4	6	Crested	Planckandael
2	5	4	6	Crested	Planckandael
2	6	4	6	Crested	Planckandael
2	7	4	6	Crested	Planckandael
2	8	4	6	Crested	Planckandael
2	9	4	6	Crested	Planckandael
2	10	4	6	Crested	Planckandael
2	11	4	6	Crested	Planckandael
2	12	4	6	Crested	Planckandael
2	13	4	6	Crested	Planckandael
2	14	4	6	Crested	Planckandael
2	15	4	6	Crested	Planckandael
2	16	4	6	Crested	Planckandael
2	17	4	6	Crested	Planckandael
2	18	4	6	Crested	Planckandael
2	19	4	6	Crested	Planckandael
2	20	4	6	Crested	Planckandael
2	21	4	6	Crested	Planckandael
2	22	4	6	Crested	Planckandael
2	23	4	6	Crested	Planckandael
3	0	0	6	Crested	Planckandael
3	1	4	6	Crested	Planckandael
3	2	4	6	Crested	Planckandael
3	3	4	6	Crested	Planckandael
3	4	4	6	Crested	Planckandael
3	5	4	6	Crested	Planckandael
3	6	4	6	Crested	Planckandael
3	7	5	6	Crested	Planckandael
3	8	5	6	Crested	Planckandael
3	9	5	6	Crested	Planckandael
3	10	5	6	Crested	Planckandael
3	11	5	6	Crested	Planckandael
3	12	5	6	Crested	Planckandael
3	13	5	6	Crested	Planckandael
3	14	5	6	Crested	Planckandael
4	0	0	6	Crested	Planckandael
4	1	4	6	Crested	Planckandael
4	2	4	6	Crested	Planckandael
4	3	4	6	Crested	Planckandael
4	4	4	6	Crested	Planckandael
4	5	4	6	Crested	Planckandael
4	6	4	6	Crested	Planckandael
4	7	4	6	Crested	Planckandael
4	8	4	6	Crested	Planckandael
4	9	4	6	Crested	Planckandael
4	10	4	6	Crested	Planckandael
4	11	4	6	Crested	Planckandael
5	0	0	6	Crested	Planckandael
5	1	4	6	Crested	Planckandael
5	2	4	6	Crested	Planckandael
5	3	4	6	Crested	Planckandael
5	4	4	6	Crested	Planckandael
5	5	4	6	Crested	Planckandael
5	6	4	6	Crested	Planckandael
5	7	4	6	Crested	Planckandael
5	8	4	6	Crested	Planckandael
5	9	4	6	Crested	Planckandael
5	10	4	6	Crested	Planckandael
5	11	4	6	Crested	Planckandael
5	12	4	6	Crested	Planckandael
6	0	0	6	Crested	Planckandael
6	1	4	6	Crested	Planckandael
6	2	4	6	Crested	Planckandael
6	3	4	6	Crested	Planckandael
6	4	4	6	Crested	Planckandael
6	5	4	6	Crested	Planckandael
6	6	4	6	Crested	Planckandael
6	7	4	6	Crested	Planckandael
6	8	4	6	Crested	Planckandael
6	9	4	6	Crested	Planckandael
6	10	4	6	Crested	Planckandael
6	11	4	6	Crested	Planckandael
7	0	0	6	Crested	Planckandael
7	1	4	6	Crested	Planckandael
7	2	4	6	Crested	Planckandael
7	3	4	6	Crested	Planckandael
7	4	4	6	Crested	Planckandael
7	5	4	6	Crested	Planckandael
7	6	4	6	Crested	Planckandael
7	7	4	6	Crested	Planckandael
7	8	4	6	Crested	Planckandael
7	9	4	6	Crested	Planckandael
7	10	4	6	Crested	Planckandael
7	11	4	6	Crested	Planckandael
7	12	4	6	Crested	Planckandael
7	13	4	6	Crested	Planckandael
7	14	4	6	Crested	Planckandael
7	15	4	6	Crested	Planckandael
7	16	4	6	Crested	Planckandael
7	17	4	6	Crested	Planckandael
7	18	4	6	Crested	Planckandael
7	19	4	6	Crested	Planckandael
7	20	4	6	Crested	Planckandael
1	0	0	8	Lion-tailed	Apenheul
1	1	1	8	Lion-tailed	Apenheul
1	2	5	8	Lion-tailed	Apenheul
1	3	6	8	Lion-tailed	Apenheul
2	0	0	8	Lion-tailed	Apenheul
2	1	1	8	Lion-tailed	Apenheul
2	2	6	8	Lion-tailed	Apenheul
3	0	0	8	Lion-tailed	Apenheul
3	1	2	8	Lion-tailed	Apenheul
3	2	5	8	Lion-tailed	Apenheul
3	3	6	8	Lion-tailed	Apenheul
3	4	6	8	Lion-tailed	Apenheul
4	0	0	8	Lion-tailed	Apenheul
4	1	2	8	Lion-tailed	Apenheul
4	2	5	8	Lion-tailed	Apenheul
4	3	7	8	Lion-tailed	Apenheul
4	4	7	8	Lion-tailed	Apenheul
5	0	0	8	Lion-tailed	Apenheul
5	1	2	8	Lion-tailed	Apenheul
5	2	6	8	Lion-tailed	Apenheul
5	3	8	8	Lion-tailed	Apenheul
6	0	0	8	Lion-tailed	Apenheul
6	1	1	8	Lion-tailed	Apenheul
6	2	8	8	Lion-tailed	Apenheul
7	0	0	8	Lion-tailed	Apenheul
7	1	1	8	Lion-tailed	Apenheul
7	2	7	8	Lion-tailed	Apenheul
8	0	0	8	Lion-tailed	Apenheul
8	1	1	8	Lion-tailed	Apenheul
8	2	6	8	Lion-tailed	Apenheul
1	0	0	3	Lion-tailed	Blijdorp
1	1	1	3	Lion-tailed	Blijdorp
1	2	1	3	Lion-tailed	Blijdorp
1	3	1	3	Lion-tailed	Blijdorp
1	4	1	3	Lion-tailed	Blijdorp
1	5	1	3	Lion-tailed	Blijdorp
1	6	1	3	Lion-tailed	Blijdorp
1	7	1	3	Lion-tailed	Blijdorp
2	0	1	3	Lion-tailed	Blijdorp
2	1	1	3	Lion-tailed	Blijdorp
2	2	1	3	Lion-tailed	Blijdorp
2	3	1	3	Lion-tailed	Blijdorp
2	4	1	3	Lion-tailed	Blijdorp
2	5	1	3	Lion-tailed	Blijdorp
2	6	1	3	Lion-tailed	Blijdorp
3	0	0	3	Lion-tailed	Blijdorp
3	1	1	3	Lion-tailed	Blijdorp
3	2	1	3	Lion-tailed	Blijdorp
3	3	1	3	Lion-tailed	Blijdorp
3	4	1	3	Lion-tailed	Blijdorp
3	5	1	3	Lion-tailed	Blijdorp
3	6	1	3	Lion-tailed	Blijdorp
3	7	1	3	Lion-tailed	Blijdorp
3	8	1	3	Lion-tailed	Blijdorp
3	9	1	3	Lion-tailed	Blijdorp
4	0	0	3	Lion-tailed	Blijdorp
4	1	1	3	Lion-tailed	Blijdorp
4	2	1	3	Lion-tailed	Blijdorp
4	3	1	3	Lion-tailed	Blijdorp
4	4	1	3	Lion-tailed	Blijdorp
4	5	1	3	Lion-tailed	Blijdorp
4	6	1	3	Lion-tailed	Blijdorp
4	7	1	3	Lion-tailed	Blijdorp
4	8	1	3	Lion-tailed	Blijdorp
5	0	0	3	Lion-tailed	Blijdorp
5	1	1	3	Lion-tailed	Blijdorp
5	2	1	3	Lion-tailed	Blijdorp
5	3	1	3	Lion-tailed	Blijdorp
5	4	1	3	Lion-tailed	Blijdorp
5	5	1	3	Lion-tailed	Blijdorp
5	6	1	3	Lion-tailed	Blijdorp
6	0	0	3	Lion-tailed	Blijdorp
6	1	1	3	Lion-tailed	Blijdorp
6	2	1	3	Lion-tailed	Blijdorp
6	3	1	3	Lion-tailed	Blijdorp
6	4	1	3	Lion-tailed	Blijdorp
6	5	1	3	Lion-tailed	Blijdorp
6	6	1	3	Lion-tailed	Blijdorp
6	7	1	3	Lion-tailed	Blijdorp
7	0	0	3	Lion-tailed	Blijdorp
7	1	1	3	Lion-tailed	Blijdorp
7	2	1	3	Lion-tailed	Blijdorp
7	3	1	3	Lion-tailed	Blijdorp
7	4	1	3	Lion-tailed	Blijdorp
7	5	1	3	Lion-tailed	Blijdorp
7	6	1	3	Lion-tailed	Blijdorp
7	7	1	3	Lion-tailed	Blijdorp
7	8	1	3	Lion-tailed	Blijdorp
8	0	0	3	Lion-tailed	Blijdorp
8	1	1	3	Lion-tailed	Blijdorp
8	2	1	3	Lion-tailed	Blijdorp
8	3	1	3	Lion-tailed	Blijdorp
8	4	1	3	Lion-tailed	Blijdorp
8	5	1	3	Lion-tailed	Blijdorp
8	6	1	3	Lion-tailed	Blijdorp
8	7	1	3	Lion-tailed	Blijdorp
1	0	0	11	Long-tailed	J1G4
1	1	1	11	Long-tailed	J1G4
1	2	5	11	Long-tailed	J1G4
1	3	8	11	Long-tailed	J1G4
1	4	8	11	Long-tailed	J1G4
1	5	8	11	Long-tailed	J1G4
1	6	8	11	Long-tailed	J1G4
2	0	0	11	Long-tailed	J1G4
2	1	1	11	Long-tailed	J1G4
2	2	6	11	Long-tailed	J1G4
2	3	6	11	Long-tailed	J1G4
2	4	6	11	Long-tailed	J1G4
2	5	6	11	Long-tailed	J1G4
3	0	0	11	Long-tailed	J1G4
3	1	1	11	Long-tailed	J1G4
3	2	3	11	Long-tailed	J1G4
3	3	4	11	Long-tailed	J1G4
3	4	4	11	Long-tailed	J1G4
3	5	4	11	Long-tailed	J1G4
3	6	4	11	Long-tailed	J1G4
4	0	0	11	Long-tailed	J1G4
4	1	1	11	Long-tailed	J1G4
4	2	2	11	Long-tailed	J1G4
4	3	2	11	Long-tailed	J1G4
4	4	2	11	Long-tailed	J1G4
4	5	2	11	Long-tailed	J1G4
4	6	2	11	Long-tailed	J1G4
4	7	2	11	Long-tailed	J1G4
4	8	2	11	Long-tailed	J1G4
4	9	2	11	Long-tailed	J1G4
5	0	0	11	Long-tailed	J1G4
5	1	2	11	Long-tailed	J1G4
5	2	4	11	Long-tailed	J1G4
5	3	4	11	Long-tailed	J1G4
5	4	4	11	Long-tailed	J1G4
5	5	5	11	Long-tailed	J1G4
5	6	5	11	Long-tailed	J1G4
5	7	5	11	Long-tailed	J1G4
5	8	5	11	Long-tailed	J1G4
5	9	5	11	Long-tailed	J1G4
5	10	5	11	Long-tailed	J1G4
5	11	5	11	Long-tailed	J1G4
6	0	0	11	Long-tailed	J1G4
6	1	2	11	Long-tailed	J1G4
6	2	2	11	Long-tailed	J1G4
6	3	3	11	Long-tailed	J1G4
6	4	3	11	Long-tailed	J1G4
6	5	3	11	Long-tailed	J1G4
6	6	3	11	Long-tailed	J1G4
6	7	3	11	Long-tailed	J1G4
6	8	3	11	Long-tailed	J1G4
6	9	3	11	Long-tailed	J1G4
7	0	0	11	Long-tailed	J1G4
7	1	2	11	Long-tailed	J1G4
7	2	5	11	Long-tailed	J1G4
7	3	5	11	Long-tailed	J1G4
7	4	5	11	Long-tailed	J1G4
7	5	5	11	Long-tailed	J1G4
7	6	5	11	Long-tailed	J1G4
7	7	5	11	Long-tailed	J1G4
7	8	5	11	Long-tailed	J1G4
8	0	0	11	Long-tailed	J1G4
8	1	3	11	Long-tailed	J1G4
8	2	4	11	Long-tailed	J1G4
8	3	4	11	Long-tailed	J1G4
8	4	4	11	Long-tailed	J1G4
8	5	4	11	Long-tailed	J1G4
8	6	4	11	Long-tailed	J1G4
8	7	4	11	Long-tailed	J1G4
8	8	4	11	Long-tailed	J1G4
8	9	4	11	Long-tailed	J1G4
1	0	0	17	Long-tailed	J1G7
1	1	0	17	Long-tailed	J1G7
1	2	1	17	Long-tailed	J1G7
1	3	4	17	Long-tailed	J1G7
1	4	7	17	Long-tailed	J1G7
1	5	9	17	Long-tailed	J1G7
1	6	11	17	Long-tailed	J1G7
2	0	0	17	Long-tailed	J1G7
2	1	2	17	Long-tailed	J1G7
2	2	6	17	Long-tailed	J1G7
2	3	7	17	Long-tailed	J1G7
2	4	8	17	Long-tailed	J1G7
2	5	8	17	Long-tailed	J1G7
3	0	0	17	Long-tailed	J1G7
3	1	2	17	Long-tailed	J1G7
3	2	2	17	Long-tailed	J1G7
3	3	5	17	Long-tailed	J1G7
3	4	5	17	Long-tailed	J1G7
3	5	6	17	Long-tailed	J1G7
3	6	6	17	Long-tailed	J1G7
4	0	0	17	Long-tailed	J1G7
4	1	5	17	Long-tailed	J1G7
4	2	9	17	Long-tailed	J1G7
4	3	9	17	Long-tailed	J1G7
4	4	9	17	Long-tailed	J1G7
4	5	9	17	Long-tailed	J1G7
4	6	9	17	Long-tailed	J1G7
5	0	0	17	Long-tailed	J1G7
5	1	3	17	Long-tailed	J1G7
5	2	4	17	Long-tailed	J1G7
5	3	7	17	Long-tailed	J1G7
5	4	7	17	Long-tailed	J1G7
6	0	0	17	Long-tailed	J1G7
6	1	4	17	Long-tailed	J1G7
6	2	9	17	Long-tailed	J1G7
6	3	10	17	Long-tailed	J1G7
6	4	10	17	Long-tailed	J1G7
6	5	10	17	Long-tailed	J1G7
6	6	10	17	Long-tailed	J1G7
7	0	0	17	Long-tailed	J1G7
7	1	4	17	Long-tailed	J1G7
7	2	7	17	Long-tailed	J1G7
7	3	7	17	Long-tailed	J1G7
7	4	7	17	Long-tailed	J1G7
7	5	7	17	Long-tailed	J1G7
8	0	0	17	Long-tailed	J1G7
8	1	1	17	Long-tailed	J1G7
8	2	7	17	Long-tailed	J1G7
8	3	9	17	Long-tailed	J1G7
8	4	9	17	Long-tailed	J1G7
8	5	9	17	Long-tailed	J1G7
1	0	0	4	Long-tailed	NWR
1	1	1	4	Long-tailed	NWR
1	2	1	4	Long-tailed	NWR
1	3	1	4	Long-tailed	NWR
1	4	2	4	Long-tailed	NWR
2	0	0	4	Long-tailed	NWR
2	1	1	4	Long-tailed	NWR
2	2	3	4	Long-tailed	NWR
2	3	3	4	Long-tailed	NWR
2	4	3	4	Long-tailed	NWR
2	5	3	4	Long-tailed	NWR
3	0	0	4	Long-tailed	NWR
3	1	1	4	Long-tailed	NWR
3	2	2	4	Long-tailed	NWR
3	3	2	4	Long-tailed	NWR
3	4	2	4	Long-tailed	NWR
4	0	0	4	Long-tailed	NWR
4	1	1	4	Long-tailed	NWR
4	2	2	4	Long-tailed	NWR
4	3	2	4	Long-tailed	NWR
4	4	2	4	Long-tailed	NWR
5	0	0	4	Long-tailed	NWR
5	1	2	4	Long-tailed	NWR
5	2	2	4	Long-tailed	NWR
5	3	2	4	Long-tailed	NWR
5	4	2	4	Long-tailed	NWR
6	0	0	4	Long-tailed	NWR
6	1	1	4	Long-tailed	NWR
6	2	1	4	Long-tailed	NWR
6	3	1	4	Long-tailed	NWR
6	4	1	4	Long-tailed	NWR
6	5	2	4	Long-tailed	NWR
7	0	0	4	Long-tailed	NWR
7	1	1	4	Long-tailed	NWR
7	2	1	4	Long-tailed	NWR
7	3	1	4	Long-tailed	NWR
7	4	1	4	Long-tailed	NWR
8	0	0	4	Long-tailed	NWR
8	1	1	4	Long-tailed	NWR
8	2	2	4	Long-tailed	NWR
8	3	2	4	Long-tailed	NWR
8	4	2	4	Long-tailed	NWR
1	0	0	15	Rhesus	R3G2_Co-feeding
1	1	1	15	Rhesus	R3G2_Co-feeding
1	2	10	15	Rhesus	R3G2_Co-feeding
1	3	13	15	Rhesus	R3G2_Co-feeding
1	4	13	15	Rhesus	R3G2_Co-feeding
2	0	0	15	Rhesus	R3G2_Co-feeding
2	1	2	15	Rhesus	R3G2_Co-feeding
2	2	6	15	Rhesus	R3G2_Co-feeding
2	3	7	15	Rhesus	R3G2_Co-feeding
2	4	8	15	Rhesus	R3G2_Co-feeding
3	0	0	15	Rhesus	R3G2_Co-feeding
3	1	1	15	Rhesus	R3G2_Co-feeding
3	2	6	15	Rhesus	R3G2_Co-feeding
3	3	10	15	Rhesus	R3G2_Co-feeding
3	4	10	15	Rhesus	R3G2_Co-feeding
4	0	0	15	Rhesus	R3G2_Co-feeding
4	1	3	15	Rhesus	R3G2_Co-feeding
4	2	9	15	Rhesus	R3G2_Co-feeding
4	3	11	15	Rhesus	R3G2_Co-feeding
5	0	0	15	Rhesus	R3G2_Co-feeding
5	1	1	15	Rhesus	R3G2_Co-feeding
5	2	8	15	Rhesus	R3G2_Co-feeding
5	3	9	15	Rhesus	R3G2_Co-feeding
6	0	0	15	Rhesus	R3G2_Co-feeding
6	1	1	15	Rhesus	R3G2_Co-feeding
6	2	7	15	Rhesus	R3G2_Co-feeding
6	3	11	15	Rhesus	R3G2_Co-feeding
7	0	0	15	Rhesus	R3G2_Co-feeding
7	1	1	15	Rhesus	R3G2_Co-feeding
7	2	11	15	Rhesus	R3G2_Co-feeding
7	3	11	15	Rhesus	R3G2_Co-feeding
7	4	11	15	Rhesus	R3G2_Co-feeding
8	0	0	15	Rhesus	R3G2_Co-feeding
8	1	1	15	Rhesus	R3G2_Co-feeding
8	2	6	15	Rhesus	R3G2_Co-feeding
8	3	12	15	Rhesus	R3G2_Co-feeding
8	4	12	15	Rhesus	R3G2_Co-feeding
8	5	12	15	Rhesus	R3G2_Co-feeding
1	0	0	13	Rhesus	R3G7
1	1	2	13	Rhesus	R3G7
1	2	3	13	Rhesus	R3G7
1	3	4	13	Rhesus	R3G7
1	4	5	13	Rhesus	R3G7
1	5	5	13	Rhesus	R3G7
1	6	7	13	Rhesus	R3G7
2	0	0	13	Rhesus	R3G7
2	1	1	13	Rhesus	R3G7
2	2	1	13	Rhesus	R3G7
2	3	2	13	Rhesus	R3G7
2	4	4	13	Rhesus	R3G7
2	5	4	13	Rhesus	R3G7
2	6	4	13	Rhesus	R3G7
3	0	0	13	Rhesus	R3G7
3	1	1	13	Rhesus	R3G7
3	2	2	13	Rhesus	R3G7
3	3	3	13	Rhesus	R3G7
3	4	3	13	Rhesus	R3G7
3	5	4	13	Rhesus	R3G7
3	6	4	13	Rhesus	R3G7
3	7	4	13	Rhesus	R3G7
4	0	0	13	Rhesus	R3G7
4	1	1	13	Rhesus	R3G7
4	2	2	13	Rhesus	R3G7
4	3	3	13	Rhesus	R3G7
4	4	4	13	Rhesus	R3G7
4	5	5	13	Rhesus	R3G7
4	6	5	13	Rhesus	R3G7
4	7	5	13	Rhesus	R3G7
5	0	0	13	Rhesus	R3G7
5	1	1	13	Rhesus	R3G7
5	2	2	13	Rhesus	R3G7
5	3	3	13	Rhesus	R3G7
5	4	3	13	Rhesus	R3G7
5	5	3	13	Rhesus	R3G7
5	6	3	13	Rhesus	R3G7
5	7	3	13	Rhesus	R3G7
5	8	3	13	Rhesus	R3G7
6	0	0	13	Rhesus	R3G7
6	1	1	13	Rhesus	R3G7
6	2	2	13	Rhesus	R3G7
6	3	4	13	Rhesus	R3G7
6	4	5	13	Rhesus	R3G7
6	5	5	13	Rhesus	R3G7
6	6	5	13	Rhesus	R3G7
6	7	5	13	Rhesus	R3G7
7	0	0	13	Rhesus	R3G7
7	1	1	13	Rhesus	R3G7
7	2	3	13	Rhesus	R3G7
7	3	3	13	Rhesus	R3G7
7	4	4	13	Rhesus	R3G7
7	5	4	13	Rhesus	R3G7
7	6	4	13	Rhesus	R3G7
7	7	4	13	Rhesus	R3G7
8	0	0	13	Rhesus	R3G7
8	1	1	13	Rhesus	R3G7
8	2	2	13	Rhesus	R3G7
8	3	3	13	Rhesus	R3G7
8	4	3	13	Rhesus	R3G7
8	5	3	13	Rhesus	R3G7
8	6	3	13	Rhesus	R3G7
8	7	5	13	Rhesus	R3G7

## Sheet: Fig 3
Cooperating and non-cooperating dyads (at least 1 success)						Magnitude or intensity of cooperation success
	Grade 1	Grade 2	Grade 3	Grade 4			Grade 1	Grade 2	Grade 3	Grade 4			Grade 1 = Japanese and Rhesus macaques
	1	0	0	1			5	3	215	3			Grade 2 = Long-tailed macaques
	0	0	0	1			1	13	1	49			Grade 3 = Lion-tailed and Barbay macaques
	0	0	1	1			43	38	5	8			Grade 4 = Crested macaques
	0	1	1	0			35	7	3	34
	0	1	1	1			24	5	8	1			0 = Non-cooperating dyad
	0	0	1	1			20	2	37	7
	0	0	0	1			17	205		1
	0	0	1	1			15	5		7
	1	0	0	1			14	11
	0	0	0				11	1
	0	0	0				9	5
	0	0	1				9	2
	0	1	0				7	16
	0	0					7	8
	0	0					5	10
	0	0					4	48
	0	0					4	8
	0	1					2	61
	0	0					2	25
	1	1					2	1
	0	1					2	4
	0	1					2	20
	0	0					1	7
	0	0					1	40
	0	0					1	55
	0	1					1	31
	0	1					1	39
	0	0					1
	0	0					11
	0	0					4
	0	0					46
	0	0					19
	0	0					13
	0	0					7
	0	0					7
	1	0					5
	1	0					3
	1	0					1
	1	0					5
	0	1					2
	0	0					3
	0	0					4
	1	1					9
	1	1					93
	1	0					117
	1	1
	0	0
	0	0
	0	0
	0	1
	0	0
	1	0
	0	0
	0	0
	0	0
	0	0
	1	1
	1	1
	1	0
	1	1
	1	1
	0	1
	0	1
	0	0
	0	0
	0	1
	0	0
	0	1
	1	1
	1	1
	1	1
	0	1
	0	1
	1
	1
	0
	0
	0
	0
	1
	1
	0
	0
	0
	0
	0
	1
	1
	0
	1
	1
	0
	1
	0
	0
	0
	0
	1
	0
	1
	0
	1
	0
	0
	0
	0
	1
	0
	0
	0
	0
	1
	0
	1
	0
	0
	1
	1
	1
	1
	0
	0
	0
	0
	0
	0
	0
	0
	0
	0
	0
	0
	0
	0
	0
	1
	1
	1
	1
	1
	1

## Sheet: Fig 4A, Table S3
likelihood_coop	ind1	ind2	dyadID	group_size	group	species	abs_rankdiff	std_rankdiff	pros_dyad	agediff	kinship	tolerance	sex_comp	trials	social_style
0	Hassan	Fez	Hassan-Fez	14	gaia	barbary	1	-1.22	n	4	yes	-0.15	mm	600	3
0	Hassan	Kamal	Hassan-Kamal	14	gaia	barbary	2	-0.75	n	5	yes	-0.15	mm	600	3
1	Hassan	Karim	Hassan-Karim	14	gaia	barbary	7	1.6	n	5	yes	-0.15	mm	600	3
1	Hassan	Thandie	Hassan-Thandie	14	gaia	barbary	5	0.66	n	3	yes	5.07	mf	600	3
1	Fez	Kamal	Fez-Kamal	14	gaia	barbary	1	-1.22	n	1	yes	-0.15	mm	600	3
1	Fez	Karim	Fez-Karim	14	gaia	barbary	6	1.13	n	1	yes	-0.15	mm	600	3
0	Fez	Thandie	Fez-Thandie	14	gaia	barbary	4	0.19	n	1	yes	0.2	mf	600	3
1	Kamal	Karim	Kamal-Karim	14	gaia	barbary	5	0.66	n	0	yes	7.88	mm	600	3
0	Kamal	Thandie	Kamal-Thandie	14	gaia	barbary	3	-0.28	n	2	yes	-0.15	mf	600	3
0	Karim	Thandie	Karim-Thandie	14	gaia	barbary	2	-0.75	n	2	yes	-0.15	mf	600	3
1	Maya	Kera	Maya-Kera	4	artis	crested	3	1	y	21	no	-0.408	mf	600	4
1	Sula	Kera	Sula-Kera	4	artis	crested	2	0	y	9	no	-0.408	mf	600	4
1	Maya	Sula	Maya-Sula	4	artis	crested	1	-1	y	12	yes	2.041	ff	600	4
0	Kersen	Dunja	Kersen-Dunja	5	blijdorp	crested	2	-0.14	n	8	no	-0.3468	mf	600	4
1	Kersen	Chingri	Kersen-Chingri	5	blijdorp	crested	4	1.57	n	12	yes	1.743	mm	600	4
1	Dunja	Chingri	Dunja-Chingri	5	blijdorp	crested	2	-0.14	n	4	yes	2.037	mf	600	4
1	Kersen	Yakimar	Kersen-Yakimar	5	blijdorp	crested	3	0.71	y	11	yes	-0.4312	mm	600	4
1	Dunja	Yakimar	Dunja-Yakimar	5	blijdorp	crested	1	-0.99	y	3	yes	-0.5004	mf	600	4
1	Yakimar	Chingri	Yakimar-Chingri	5	blijdorp	crested	1	-0.99	y	1	yes	-0.5004	mm	600	4
1	Dormeline	Goldmarie	Dormeline-Goldmarie	170	affenberg	japanese	4	0.124867	n	0	no	-0.344001	ff	600	1
0	Dormeline	Rumpel	Dormeline-Rumpel	170	affenberg	japanese	6	0.934815	n	0	no	0.0488118	mf	600	1
0	Dormeline	Kiki	Dormeline-Kiki	170	affenberg	japanese	9	2.15	n	0	no	-0.344001	ff	600	1
0	Dormeline	Jessy	Dormeline-Jessy	170	affenberg	japanese	10	2.55	n	10	no	-0.344001	ff	600	1
0	Dormeline	Kate	Dormeline-Kate	170	affenberg	japanese	10	2.55	n	9	no	-0.344001	ff	600	1
0	Dormeline	Iris	Dormeline-Iris	170	affenberg	japanese	10	2.55	n	19	no	-0.344001	ff	600	1
0	Dormeline	Krato	Dormeline-Krato	170	affenberg	japanese	6	0.934815	n	7	no	-0.344001	ff	600	1
0	Goldmarie	Grace	Goldmarie-Grace	170	affenberg	japanese	4	0.124867	n	5	no	-0.134501	ff	600	1
1	Goldmarie	Rumpel	Goldmarie-Rumpel	170	affenberg	japanese	2	-0.685081	n	0	no	-0.344001	mf	600	1
0	Goldmarie	Jessy	Goldmarie-Jessy	170	affenberg	japanese	6	0.934815	n	10	no	-0.344001	ff	600	1
0	Goldmarie	Kate	Goldmarie-Kate	170	affenberg	japanese	7	1.34	n	9	no	-0.344001	ff	600	1
0	Goldmarie	Iris	Goldmarie-Iris	170	affenberg	japanese	6	0.934815	n	19	no	-0.344001	ff	600	1
0	Goldmarie	Krato	Goldmarie-Krato	170	affenberg	japanese	2	-0.685081	n	7	no	-0.344001	ff	600	1
0	Grace	Rumpel	Grace-Rumpel	170	affenberg	japanese	6	0.934815	n	5	no	-0.344001	mf	600	1
0	Grace	Kiki	Grace-Kiki	170	affenberg	japanese	8	1.74	n	6	no	-0.344001	ff	600	1
0	Grace	Jessy	Grace-Jessy	170	affenberg	japanese	10	2.55	n	5	no	-0.344001	ff	600	1
0	Grace	Kate	Grace-Kate	170	affenberg	japanese	10	2.55	n	4	no	-0.344001	ff	600	1
0	Grace	Iris	Grace-Iris	170	affenberg	japanese	10	2.55	n	14	no	-0.344001	ff	600	1
0	Grace	Krato	Grace-Krato	170	affenberg	japanese	6	0.934815	n	2	no	-0.153546	ff	600	1
1	Rumpel	Kiki	Rumpel-Kiki	170	affenberg	japanese	3	-0.280107	n	1	no	0.0550469	mf	600	1
0	Rumpel	Jessy	Rumpel-Jessy	170	affenberg	japanese	4	0.124867	n	10	no	-0.344001	mf	600	1
0	Rumpel	Kate	Rumpel-Kate	170	affenberg	japanese	4	0.124867	n	9	no	0.470722	mf	600	1
0	Rumpel	Iris	Rumpel-Iris	170	affenberg	japanese	4	0.124867	n	19	no	-0.344001	mf	600	1
0	Rumpel	Krato	Rumpel-Krato	170	affenberg	japanese	0	-1.5	n	7	no	-0.344001	mf	600	1
0	Kiki	Jessy	Kiki-Jessy	170	affenberg	japanese	1	-1.09	n	11	no	-0.344001	ff	600	1
0	Kiki	Kate	Kiki-Kate	170	affenberg	japanese	3	-0.280107	n	10	no	1.05	ff	600	1
0	Kiki	Iris	Kiki-Iris	170	affenberg	japanese	1	-1.09	n	20	no	-0.344001	ff	600	1
0	Kiki	Krato	Kiki-Krato	170	affenberg	japanese	3	-0.280107	n	8	no	-0.344001	ff	600	1
0	Jessy	Kate	Jessy-Kate	170	affenberg	japanese	1	-1.09	n	1	no	-0.344001	ff	600	1
0	Jessy	Fuji	Jessy-Fuji	170	affenberg	japanese	4	0.124867	n	9	no	-0.344001	mf	600	1
0	Jessy	Krato	Jessy-Krato	170	affenberg	japanese	4	0.124867	n	3	no	-0.344001	ff	600	1
0	Kate	Fuji	Kate-Fuji	170	affenberg	japanese	4	0.124867	n	8	no	-0.344001	mf	600	1
0	Kate	Iris	Kate-Iris	170	affenberg	japanese	2	-0.685081	n	10	no	-0.344001	ff	600	1
0	Kate	Krato	Kate-Krato	170	affenberg	japanese	4	0.124867	n	2	no	-0.344001	ff	600	1
0	Iris	Krato	Iris-Krato	170	affenberg	japanese	4	0.124867	n	12	no	-0.344001	ff	600	1
1	Dormeline	Dornroschen	Dormeline-Dornroschen	170	affenberg	japanese	6	0.934815	y	0	no	-0.344001	ff	600	1
1	Dormeline	Frau Holle	Dormeline-Frau Holle	170	affenberg	japanese	7	1.34	y	0	no	-0.344001	ff	600	1
1	Dormeline	Frida	Dormeline-Frida	170	affenberg	japanese	1	-1.09	y	0	no	-0.344001	ff	600	1
1	Dormeline	Cinderella	Dormeline-Cinderella	170	affenberg	japanese	4	0.124867	y	0	no	-0.344001	ff	600	1
0	Dormeline	Sandra	Dormeline-Sandra	170	affenberg	japanese	7	1.34	y	9	no	-0.344001	ff	600	1
0	Dormeline	Wicky	Dormeline-Wicky	170	affenberg	japanese	5	0.529841	y	8	no	-0.344001	mf	600	1
0	Dormeline	Fuji	Dormeline-Fuji	170	affenberg	japanese	6	0.934815	y	1	no	-0.344001	mf	600	1
1	Goldmarie	Dornroschen	Goldmarie-Dornroschen	170	affenberg	japanese	2	-0.685081	y	0	no	-0.344001	ff	600	1
1	Goldmarie	Frau Holle	Goldmarie-Frau Holle	170	affenberg	japanese	3	-0.280107	y	0	no	-0.344001	ff	600	1
1	Goldmarie	Frida	Goldmarie-Frida	170	affenberg	japanese	6	0.934815	y	1	no	0.00516596	ff	600	1
1	Goldmarie	Cinderella	Goldmarie-Cinderella	170	affenberg	japanese	0	-1.49	y	0	no	-0.344001	ff	600	1
0	Goldmarie	Sandra	Goldmarie-Sandra	170	affenberg	japanese	3	-0.280107	y	9	no	-0.344001	ff	600	1
0	Goldmarie	Wicky	Goldmarie-Wicky	170	affenberg	japanese	1	-1.09	y	8	no	-0.344001	mf	600	1
0	Goldmarie	Fuji	Goldmarie-Fuji	170	affenberg	japanese	2	-0.685081	y	1	no	-0.344001	mf	600	1
0	Grace	Dornroschen	Grace-Dornroschen	170	affenberg	japanese	6	0.934815	y	5	no	-0.344001	ff	600	1
0	Grace	Frau Holle	Grace-Frau Holle	170	affenberg	japanese	7	1.34	y	5	no	-0.344001	ff	600	1
1	Grace	Frida	Grace-Frida	170	affenberg	japanese	6	0.934815	y	6	no	-0.0821257	ff	600	1
0	Grace	Cinderella	Grace-Cinderella	170	affenberg	japanese	4	0.124867	y	5	no	-0.344001	ff	600	1
0	Grace	Sandra	Grace-Sandra	170	affenberg	japanese	7	1.34	y	4	no	-0.344001	ff	600	1
0	Grace	Wicky	Grace-Wicky	170	affenberg	japanese	5	0.529841	y	3	no	-0.344001	mf	600	1
0	Grace	Fuji	Grace-Fuji	170	affenberg	japanese	6	0.934815	y	4	no	-0.344001	mf	600	1
1	Dornroschen	Rumpel	Dornroschen-Rumpel	170	affenberg	japanese	1	-1.09	y	0	no	-0.0821257	mf	600	1
1	Dornroschen	Kiki	Dornroschen-Kiki	170	affenberg	japanese	3	-0.280107	y	1	no	0.553857	ff	600	1
1	Dornroschen	Frau Holle	Dornroschen-Frau Holle	170	affenberg	japanese	1	-1.09	y	0	no	-0.344001	ff	600	1
1	Dornroschen	Frida	Dornroschen-Frida	170	affenberg	japanese	4	0.124867	y	1	no	7.34	ff	600	1
1	Dornroschen	Cinderella	Dornroschen-Cinderella	170	affenberg	japanese	2	-0.685081	y	0	no	1.23	ff	600	1
0	Dornroschen	Sandra	Dornroschen-Sandra	170	affenberg	japanese	1	-1.09	y	9	no	-0.344001	ff	600	1
0	Dornroschen	Jessy	Dornroschen-Jessy	170	affenberg	japanese	4	0.124867	y	10	no	-0.344001	ff	600	1
0	Dornroschen	Kate	Dornroschen-Kate	170	affenberg	japanese	4	0.124867	y	9	no	-0.344001	ff	600	1
0	Dornroschen	Wicky	Dornroschen-Wicky	170	affenberg	japanese	1	-1.09	y	8	no	-0.344001	mf	600	1
0	Dornroschen	Fuji	Dornroschen-Fuji	170	affenberg	japanese	1	-1.09	y	1	no	-0.344001	mf	600	1
0	Dornroschen	Iris	Dornroschen-Iris	170	affenberg	japanese	4	0.124867	y	19	no	-0.344001	ff	600	1
0	Dornroschen	Krato	Dornroschen-Krato	170	affenberg	japanese	1	-1.09	y	7	no	2.8	ff	600	1
1	Rumpel	Frau Holle	Rumpel-Frau Holle	170	affenberg	japanese	1	-1.09	y	0	no	-0.344001	mf	600	1
1	Rumpel	Frida	Rumpel-Frida	170	affenberg	japanese	4	0.124867	y	1	no	-0.220765	mf	600	1
1	Rumpel	Cinderella	Rumpel-Cinderella	170	affenberg	japanese	2	-0.685081	y	0	no	-0.344001	mf	600	1
0	Rumpel	Sandra	Rumpel-Sandra	170	affenberg	japanese	1	-1.09	y	9	no	-0.344001	mf	600	1
0	Rumpel	Wicky	Rumpel-Wicky	170	affenberg	japanese	1	-1.09	y	8	no	-0.344001	mm	600	1
1	Kiki	Frau Holle	Kiki-Frau Holle	170	affenberg	japanese	2	-0.685081	y	1	no	-0.0821257	ff	600	1
1	Kiki	Frida	Kiki-Frida	170	affenberg	japanese	1	-1.09	y	1	no	0.7035	ff	600	1
0	Kiki	Cinderella	Kiki-Cinderella	170	affenberg	japanese	5	0.529841	y	0	no	-0.344001	ff	600	1
0	Kiki	Sandra	Kiki-Sandra	170	affenberg	japanese	2	-0.685081	y	10	no	-0.344001	ff	600	1
0	Kiki	Wicky	Kiki-Wicky	170	affenberg	japanese	3	-0.280107	y	9	no	-0.344001	mf	600	1
0	Kiki	Fuji	Kiki-Fuji	170	affenberg	japanese	3	-0.280107	y	2	no	-0.044715	mf	600	1
1	Frau Holle	Frida	Frau Holle-Frida	170	affenberg	japanese	3	-0.280107	y	1	no	2.8	ff	600	1
1	Frau Holle	Cinderella	Frau Holle-Cinderella	170	affenberg	japanese	3	-0.280107	y	0	no	-0.344001	ff	600	1
0	Frau Holle	Jessy	Frau Holle-Jessy	170	affenberg	japanese	3	-0.280107	y	10	no	-0.344001	ff	600	1
0	Frau Holle	Kate	Frau Holle-Kate	170	affenberg	japanese	3	-0.280107	y	9	no	0.0749993	ff	600	1
0	Frau Holle	Wicky	Frau Holle-Wicky	170	affenberg	japanese	2	-0.685081	y	8	no	-0.344001	mf	600	1
0	Frau Holle	Fuji	Frau Holle-Fuji	170	affenberg	japanese	1	-1.09	y	1	no	-0.344001	mf	600	1
0	Frau Holle	Iris	Frau Holle-Iris	170	affenberg	japanese	3	-0.280107	y	19	no	-0.344001	ff	600	1
1	Frau Holle	Krato	Frau Holle-Krato	170	affenberg	japanese	1	-1.09	y	7	no	-0.344001	ff	600	1
1	Frida	Cinderella	Frida-Cinderella	170	affenberg	japanese	6	0.934815	y	1	no	0.493999	ff	600	1
0	Frida	Sandra	Frida-Sandra	170	affenberg	japanese	3	-0.280107	y	10	no	3.15	ff	600	1
1	Frida	Kate	Frida-Kate	170	affenberg	japanese	4	0.124867	y	10	no	0.0749993	ff	600	1
1	Frida	Wicky	Frida-Wicky	170	affenberg	japanese	5	0.529841	y	9	no	-0.344001	mf	600	1
0	Frida	Fuji	Frida-Fuji	170	affenberg	japanese	4	0.124867	y	2	no	-0.344001	mf	600	1
1	Frida	Krato	Frida-Krato	170	affenberg	japanese	4	0.124867	y	8	no	0.553857	ff	600	1
0	Cinderella	Sandra	Cinderella-Sandra	170	affenberg	japanese	3	-0.280107	y	9	no	-0.344001	ff	600	1
0	Cinderella	Jessy	Cinderella-Jessy	170	affenberg	japanese	6	0.934815	y	10	no	-0.344001	ff	600	1
0	Cinderella	Kate	Cinderella-Kate	170	affenberg	japanese	6	0.934815	y	9	no	-0.344001	ff	600	1
0	Cinderella	Wicky	Cinderella-Wicky	170	affenberg	japanese	1	-1.09	y	8	no	-0.344001	mf	600	1
1	Cinderella	Fuji	Cinderella-Fuji	170	affenberg	japanese	2	-0.685081	y	1	no	-0.344001	mf	600	1
0	Cinderella	Iris	Cinderella-Iris	170	affenberg	japanese	6	0.934815	y	19	no	-0.344001	ff	600	1
1	Cinderella	Krato	Cinderella-Krato	170	affenberg	japanese	2	-0.685081	y	7	no	-0.344001	ff	600	1
0	Sandra	Jessy	Sandra-Jessy	170	affenberg	japanese	3	-0.280107	y	1	no	-0.344001	ff	600	1
1	Sandra	Kate	Sandra-Kate	170	affenberg	japanese	3	-0.280107	y	0	no	-0.344001	ff	600	1
0	Sandra	Wicky	Sandra-Wicky	170	affenberg	japanese	2	-0.685081	y	1	no	-0.344001	mf	600	1
0	Sandra	Fuji	Sandra-Fuji	170	affenberg	japanese	1	-1.09	y	8	no	-0.344001	mf	600	1
0	Sandra	Iris	Sandra-Iris	170	affenberg	japanese	3	-0.280107	y	10	no	-0.344001	ff	600	1
0	Sandra	Krato	Sandra-Krato	170	affenberg	japanese	1	-1.09	y	2	no	-0.344001	ff	600	1
1	Jessy	Wicky	Jessy-Wicky	170	affenberg	japanese	5	0.529841	y	2	no	0.553857	mf	600	1
0	Kate	Wicky	Kate-Wicky	170	affenberg	japanese	5	0.529841	y	1	no	-0.344001	mf	600	1
0	Wicky	Fuji	Wicky-Fuji	170	affenberg	japanese	1	-1.09	y	7	no	-0.344001	mm	600	1
0	Wicky	Iris	Wicky-Iris	170	affenberg	japanese	5	0.529841	y	11	no	-0.344001	mf	600	1
0	Wicky	Krato	Wicky-Krato	170	affenberg	japanese	1	-1.09	y	1	no	-0.344001	mf	600	1
1	Fuji	Iris	Fuji-Iris	170	affenberg	japanese	4	0.124867	y	18	no	-0.344001	mf	600	1
0	Fuji	Krato	Fuji-Krato	170	affenberg	japanese	0	-1.5	y	6	no	-0.344001	mf	600	1
1	Dormeline	Grace	Dormeline-Grace	170	affenberg	japanese	1	-1.09	n	5	yes	2.95	ff	600	1
0	Goldmarie	Kiki	Goldmarie-Kiki	170	affenberg	japanese	5	0.529841	n	1	yes	0.493999	ff	600	1
0	Jessy	Iris	Jessy-Iris	170	affenberg	japanese	1	-1.09	n	9	yes	0.00516596	ff	600	1
1	Rumpel	Fuji	Rumpel-Fuji	170	affenberg	japanese	0	-1.5	y	1	yes	-0.213063	mm	600	1
1	Frau Holle	Sandra	Frau Holle-Sandra	170	affenberg	japanese	1	-1.09	y	9	yes	3.15	ff	600	1
1	Frida	Jessy	Frida-Jessy	170	affenberg	japanese	2	-0.685081	y	11	yes	0.913	ff	600	1
1	Frida	Iris	Frida-Iris	170	affenberg	japanese	4	0.124867	y	20	yes	2.17	ff	600	1
0	Milo	Elly	Milo-Elly	3	blijdorp_l	lion-tailed	1	-0.58	n	23	no	-0.58	mf	600	3
1	Milo	Triene	Milo-Triene	3	blijdorp_l	lion-tailed	2	1.15	y	1	no	1.15	mf	600	3
0	Triene	Elly	Triene-Elly	3	blijdorp_l	lion-tailed	1	-0.58	y	24	no	-0.58	ff	600	3
0	Impromptu	Tutudetuu	Impromptu-Tutudetuu	11	j1g4	long-tailed	6	1.45	n	3	no	-0.389	mm	600	2
0	Impromptu	Urbi-et-orbi	Impromptu-Urbi-et-orbi	11	j1g4	long-tailed	7	1.98	n	7	no	-0.435	mf	600	2
1	Impromptu	Oui	Impromptu-Oui	11	j1g4	long-tailed	3	-0.12	n	1	no	-0.435	mf	600	2
1	Oui	Tebbi	Oui-Tebbi	11	j1g4	long-tailed	2	-0.65	n	3	no	-0.435	ff	600	2
0	Tebbi	Tutudetuu	Tebbi-Tutudetuu	11	j1g4	long-tailed	1	-1.18	n	1	no	-0.435	mf	600	2
0	Tebbi	Urbi-et-orbi	Tebbi-Urbi-et-orbi	11	j1g4	long-tailed	2	-0.65	n	3	no	-0.435	ff	600	2
0	Alibi	Dukki	Alibi-Dukki	11	j1g4	long-tailed	1	-1.18	y	0	no	-0.435	ff	600	2
0	Alibi	Impromptu	Alibi-Impromptu	11	j1g4	long-tailed	2	-0.65	y	4	no	-0.435	mf	600	2
0	Alibi	Tebbi	Alibi-Tebbi	11	j1g4	long-tailed	3	-0.12	y	0	no	-0.435	ff	600	2
0	Alibi	Tutudetuu	Alibi-Tutudetuu	11	j1g4	long-tailed	4	0.4	y	1	no	-0.435	mf	600	2
0	Alibi	Urbi-et-orbi	Alibi-Urbi-et-orbi	11	j1g4	long-tailed	5	0.93	y	3	no	-0.41	ff	600	2
1	Alibi	Oui	Alibi-Oui	11	j1g4	long-tailed	1	-1.18	y	3	no	0.884	ff	600	2
0	Dukki	Impromptu	Dukki-Impromptu	11	j1g4	long-tailed	1	-1.18	y	4	no	3.08	mf	600	2
0	Dukki	Tebbi	Dukki-Tebbi	11	j1g4	long-tailed	4	0.4	y	0	no	-0.435	ff	600	2
0	Dukki	Tutudetuu	Dukki-Tutudetuu	11	j1g4	long-tailed	5	0.93	y	1	no	-0.391	mf	600	2
0	Dukki	Urbi-et-orbi	Dukki-Urbi-et-orbi	11	j1g4	long-tailed	6	1.45	y	3	no	-0.435	ff	600	2
1	Dukki	Oui	Dukki-Oui	11	j1g4	long-tailed	2	-0.65	y	3	no	0.356	ff	600	2
0	Impromptu	Tebbi	Impromptu-Tebbi	11	j1g4	long-tailed	5	0.93	n	4	yes	-0.435	mf	600	2
1	Oui	Tutudetuu	Oui-Tutudetuu	11	j1g4	long-tailed	3	-0.12	n	2	yes	2.58	mf	600	2
1	Oui	Urbi-et-orbi	Oui-Urbi-et-orbi	11	j1g4	long-tailed	4	0.4	n	6	yes	-0.063	ff	600	2
1	Tutudetuu	Urbi-et-orbi	Tutudetuu-Urbi-et-orbi	11	j1g4	long-tailed	1	-1.18	n	4	yes	-0.425	mf	600	2
0	Castello	Emerald	Castello-Emerald	17	j1g7	long-tailed	5	-0.144664	n	11	no	-0.205	ff	459	2
0	Castello	Rox	Castello-Rox	17	j1g7	long-tailed	10	1.27	n	11	no	-0.205	ff	459	2
0	Castello	Lageveen	Castello-Lageveen	17	j1g7	long-tailed	8	0.704448	n	10	no	-0.205	ff	459	2
1	Castello	Sjors	Castello-Sjors	17	j1g7	long-tailed	14	2.4	n	13	no	-0.198	mf	459	2
1	Castello	Elmo	Castello-Elmo	17	j1g7	long-tailed	9	0.987485	n	13	no	-0.186	mf	459	2
0	Saboteur	Castello	Saboteur-Castello	17	j1g7	long-tailed	1	-1.28	n	1	no	-0.205	ff	459	2
0	Saboteur	Sjors	Saboteur-Sjors	17	j1g7	long-tailed	13	2.12	n	21	no	-0.205	mf	459	2
0	Saboteur	Emerald	Saboteur-Emerald	17	j1g7	long-tailed	4	-0.427701	n	12	no	-0.205	ff	459	2
0	Saboteur	Monopoly	Saboteur-Monopoly	17	j1g7	long-tailed	3	-0.710738	n	12	no	-0.205	mf	459	2
0	Saboteur	Rox	Saboteur-Rox	17	j1g7	long-tailed	9	0.987485	n	10	no	-0.205	ff	459	2
0	Saboteur	Elmo	Saboteur-Elmo	17	j1g7	long-tailed	8	0.704448	n	14	no	-0.11	mf	459	2
0	Saboteur	Lageveen	Saboteur-Lageveen	17	j1g7	long-tailed	7	0.421411	n	11	no	-0.205	ff	459	2
0	Tamayo	Sjors	Tamayo-Sjors	17	j1g7	long-tailed	12	1.84	n	4	no	-0.205	mf	459	2
0	Tamayo	Emerald	Tamayo-Emerald	17	j1g7	long-tailed	3	-0.710738	n	2	no	-0.205	ff	459	2
0	Tamayo	Rox	Tamayo-Rox	17	j1g7	long-tailed	8	0.704448	n	0	no	-0.205	ff	459	2
0	Tamayo	Elmo	Tamayo-Elmo	17	j1g7	long-tailed	7	0.421411	n	4	no	-0.167	mf	459	2
0	Tamayo	Lageveen	Tamayo-Lageveen	17	j1g7	long-tailed	6	0.138374	n	1	no	-0.167	ff	459	2
1	Tamayo	Castello	Tamayo-Castello	17	j1g7	long-tailed	2	-0.993775	n	9	no	-0.19	ff	459	2
0	Castello	Monopoly	Castello-Monopoly	17	j1g7	long-tailed	4	-0.427701	y	11	no	-0.205	mf	459	2
0	Freggel	Sjors	Freggel-Sjors	17	j1g7	long-tailed	11	1.55	y	1	no	-0.205	mm	459	2
1	Freggel	Saboteur	Freggel-Saboteur	17	j1g7	long-tailed	2	-0.993775	y	13	no	0.412	mf	459	2
1	Freggel	Castello	Freggel-Castello	17	j1g7	long-tailed	3	-0.710738	y	12	no	-0.126	mf	459	2
0	Tamayo	Monopoly	Tamayo-Monopoly	17	j1g7	long-tailed	2	-0.993775	y	2	no	-0.17	mf	459	2
1	Tamayo	Freggel	Tamayo-Freggel	17	j1g7	long-tailed	1	-1.28	y	3	no	0.187	mf	459	2
0	Elmo	Lageveen	Elmo-Lageveen	17	j1g7	long-tailed	1	-1.28	n	3	yes	-0.205	mf	459	2
0	Emerald	Elmo	Emerald-Elmo	17	j1g7	long-tailed	3	-0.710738	n	2	yes	-0.205	mf	459	2
0	Emerald	Lageveen	Emerald-Lageveen	17	j1g7	long-tailed	3	-0.710738	n	1	yes	-0.205	ff	459	2
1	Emerald	Rox	Emerald-Rox	17	j1g7	long-tailed	5	-0.144664	n	2	yes	-0.205	ff	459	2
0	Rox	Elmo	Rox-Elmo	17	j1g7	long-tailed	1	-1.28	n	4	yes	0.174	mf	459	2
0	Rox	Lageveen	Rox-Lageveen	17	j1g7	long-tailed	2	-0.993775	n	1	yes	-0.205	ff	459	2
0	Sjors	Emerald	Sjors-Emerald	17	j1g7	long-tailed	9	0.987485	n	2	yes	-0.205	ff	459	2
0	Sjors	Rox	Sjors-Rox	17	j1g7	long-tailed	4	-0.427701	n	4	yes	-0.205	mf	459	2
0	Sjors	Elmo	Sjors-Elmo	17	j1g7	long-tailed	5	-0.144664	n	0	yes	-0.205	mm	459	2
0	Sjors	Lageveen	Sjors-Lageveen	17	j1g7	long-tailed	6	0.138374	n	3	yes	-0.205	mf	459	2
1	Tamayo	Saboteur	Tamayo-Saboteur	17	j1g7	long-tailed	1	-1.28	n	10	yes	0.09	ff	459	2
1	Emerald	Monopoly	Emerald-Monopoly	17	j1g7	long-tailed	10	1.27	y	0	yes	-0.07	mf	459	2
0	Freggel	Elmo	Freggel-Elmo	17	j1g7	long-tailed	6	0.138374	y	1	yes	-0.18	mm	459	2
1	Freggel	Emerald	Freggel-Emerald	17	j1g7	long-tailed	2	-0.993775	y	1	yes	-0.15	mf	459	2
1	Freggel	Monopoly	Freggel-Monopoly	17	j1g7	long-tailed	1	-1.28	y	1	yes	-0.01	mm	459	2
1	Freggel	Rox	Freggel-Rox	17	j1g7	long-tailed	7	0.421411	y	3	yes	-0.07	mf	459	2
1	Freggel	Lageveen	Freggel-Lageveen	17	j1g7	long-tailed	5	-0.144664	y	2	yes	-0.205	mf	459	2
0	Monopoly	Elmo	Monopoly-Elmo	17	j1g7	long-tailed	5	-0.144664	y	2	yes	-0.205	mm	459	2
0	Monopoly	Lageveen	Monopoly-Lageveen	17	j1g7	long-tailed	4	-0.427701	y	1	yes	-0.205	mf	459	2
1	Monopoly	Rox	Monopoly-Rox	17	j1g7	long-tailed	6	0.138374	y	2	yes	6.5	mf	459	2
0	Sjors	Monopoly	Sjors-Monopoly	17	j1g7	long-tailed	10	1.27	y	2	yes	-0.205	mm	459	2
1	Sollie	Driel	Sollie-Driel	4	nwr	long-tailed	2	0.4	n	2	no	1.28	mm	600	2
1	Sollie	Horsten	Sollie-Horsten	4	nwr	long-tailed	1	-0.81	y	2	no	-1.08	mm	600	2
1	Sollie	Kluivers	Sollie-Kluivers	4	nwr	long-tailed	3	1.63	y	2	no	1.11	mm	600	2
1	Horsten	Driel	Horsten-Driel	4	nwr	long-tailed	1	-0.81	y	0	no	0.02	mm	600	2
1	Horsten	Kluivers	Horsten-Kluivers	4	nwr	long-tailed	2	0.4	y	0	no	-0.51	mm	600	2
1	Driel	Kluivers	Driel-Kluivers	4	nwr	long-tailed	1	-0.81	y	0	no	-0.81	mm	600	2

## Sheet: Fig 4B, Table S4
strength_coop	ind1	ind2	dyadID	group_size	group	species	abs_rankdiff	std_rankdiff	pros_dyad	agediff	agediff_std	kinship	tolerance	sex_comp	trials	social_style
5	Dormeline	Grace	Dormeline-Grace	170	affenberg	japanese	1	-1.09	n	5	0.199886	yes	2.95	ff	600	1
1	Dormeline	Goldmarie	Dormeline-Goldmarie	170	affenberg	japanese	4	0.124867	n	0	-0.787207	no	-0.344001	ff	600	1
43	Kiki	Frida	Kiki-Frida	170	affenberg	japanese	1	-1.09	y	1	-0.589788	no	0.7035	ff	600	1
35	Kiki	Frau Holle	Kiki-Frau Holle	170	affenberg	japanese	2	-0.685081	y	1	-0.589788	no	-0.0821257	ff	600	1
24	Frau Holle	Sandra	Frau Holle-Sandra	170	affenberg	japanese	1	-1.09	y	9	0.989561	yes	3.15	ff	600	1
20	Frida	Kate	Frida-Kate	170	affenberg	japanese	4	0.124867	y	10	1.19	no	0.0749993	ff	600	1
17	Dornroschen	Frida	Dornroschen-Frida	170	affenberg	japanese	4	0.124867	y	1	-0.589788	no	7.34	ff	600	1
15	Goldmarie	Dornroschen	Goldmarie-Dornroschen	170	affenberg	japanese	2	-0.685081	y	0	-0.787207	no	-0.344001	ff	600	1
14	Dornroschen	Frau Holle	Dornroschen-Frau Holle	170	affenberg	japanese	1	-1.09	y	0	-0.787207	no	-0.344001	ff	600	1
11	Frida	Iris	Frida-Iris	170	affenberg	japanese	4	0.124867	y	20	1.16	yes	2.17	ff	600	1
9	Dornroschen	Cinderella	Dornroschen-Cinderella	170	affenberg	japanese	2	-0.685081	y	0	-0.787207	no	1.23	ff	600	1
9	Frida	Jessy	Frida-Jessy	170	affenberg	japanese	2	-0.685081	y	11	1.38	yes	0.913	ff	600	1
7	Dornroschen	Kiki	Dornroschen-Kiki	170	affenberg	japanese	3	-0.280107	y	1	-0.589788	no	0.553857	ff	600	1
7	Frau Holle	Frida	Frau Holle-Frida	170	affenberg	japanese	3	-0.280107	y	1	-0.589788	no	2.8	ff	600	1
5	Frida	Krato	Frida-Krato	170	affenberg	japanese	4	0.124867	y	8	0.792142	no	0.553857	ff	600	1
4	Goldmarie	Frau Holle	Goldmarie-Frau Holle	170	affenberg	japanese	3	-0.280107	y	0	-0.787207	no	-0.344001	ff	600	1
4	Frau Holle	Cinderella	Frau Holle-Cinderella	170	affenberg	japanese	3	-0.280107	y	0	-0.787207	no	-0.344001	ff	600	1
2	Dormeline	Dornroschen	Dormeline-Dornroschen	170	affenberg	japanese	6	0.934815	y	0	-0.787207	no	-0.344001	ff	600	1
2	Goldmarie	Frida	Goldmarie-Frida	170	affenberg	japanese	6	0.934815	y	1	-0.589788	no	0.00516596	ff	600	1
2	Grace	Frida	Grace-Frida	170	affenberg	japanese	6	0.934815	y	6	0.397305	no	-0.0821257	ff	600	1
2	Frida	Cinderella	Frida-Cinderella	170	affenberg	japanese	6	0.934815	y	1	-0.589788	no	0.493999	ff	600	1
2	Sandra	Kate	Sandra-Kate	170	affenberg	japanese	3	-0.280107	y	0	-0.787207	no	-0.344001	ff	600	1
1	Dormeline	Frau Holle	Dormeline-Frau Holle	170	affenberg	japanese	7	1.34	y	0	-0.787207	no	-0.344001	ff	600	1
1	Dormeline	Frida	Dormeline-Frida	170	affenberg	japanese	1	-1.09	y	0	-0.787207	no	-0.344001	ff	600	1
1	Dormeline	Cinderella	Dormeline-Cinderella	170	affenberg	japanese	4	0.124867	y	0	-0.787207	no	-0.344001	ff	600	1
1	Goldmarie	Cinderella	Goldmarie-Cinderella	170	affenberg	japanese	0	-1.49	y	0	-0.787207	no	-0.344001	ff	600	1
1	Frau Holle	Krato	Frau Holle-Krato	170	affenberg	japanese	1	-1.09	y	7	0.594723	no	-0.344001	ff	600	1
1	Cinderella	Krato	Cinderella-Krato	170	affenberg	japanese	2	-0.685081	y	7	0.594723	no	-0.344001	ff	600	1
11	Rumpel	Kiki	Rumpel-Kiki	170	affenberg	japanese	3	-0.280107	n	1	-0.589788	no	0.0550469	mf	600	1
4	Goldmarie	Rumpel	Goldmarie-Rumpel	170	affenberg	japanese	2	-0.685081	n	0	-0.787207	no	-0.344001	mf	600	1
46	Rumpel	Frida	Rumpel-Frida	170	affenberg	japanese	4	0.124867	y	1	-0.589788	no	-0.220765	mf	600	1
19	Rumpel	Cinderella	Rumpel-Cinderella	170	affenberg	japanese	2	-0.685081	y	0	-0.787207	no	-0.344001	mf	600	1
13	Dornroschen	Rumpel	Dornroschen-Rumpel	170	affenberg	japanese	1	-1.09	y	0	-0.787207	no	-0.0821257	mf	600	1
7	Rumpel	Frau Holle	Rumpel-Frau Holle	170	affenberg	japanese	1	-1.09	y	0	-0.787207	no	-0.344001	mf	600	1
7	Cinderella	Fuji	Cinderella-Fuji	170	affenberg	japanese	2	-0.685081	y	1	-0.589788	no	-0.344001	mf	600	1
5	Fuji	Iris	Fuji-Iris	170	affenberg	japanese	4	0.124867	y	18	2.77	no	-0.344001	mf	600	1
3	Frida	Wicky	Frida-Wicky	170	affenberg	japanese	5	0.529841	y	9	0.989561	no	-0.344001	mf	600	1
1	Jessy	Wicky	Jessy-Wicky	170	affenberg	japanese	5	0.529841	y	2	-0.392369	no	0.553857	mf	600	1
5	Rumpel	Fuji	Rumpel-Fuji	170	affenberg	japanese	0	-1.5	y	1	-0.589788	yes	-0.213063	mm	600	1
3	Maya	Sula	Maya-Sula	4	artis	crested	1	-1	y	12	1.58	yes	2.041	ff	600	4
49	Sula	Kera	Sula-Kera	4	artis	crested	2	0	y	9	0.989561	no	-0.408	mf	600	4
8	Maya	Kera	Maya-Kera	4	artis	crested	3	1	y	21	3.36	no	-0.408	mf	600	4
34	Dunja	Chingri	Dunja-Chingri	5	blijdorp	crested	2	-0.14	n	4	0.00246773	yes	2.037	mf	600	4
1	Dunja	Yakimar	Dunja-Yakimar	5	blijdorp	crested	1	-0.99	y	3	-0.194951	yes	-0.5004	mf	600	4
7	Kersen	Chingri	Kersen-Chingri	5	blijdorp	crested	4	1.57	n	12	1.58	yes	1.743	mm	600	4
1	Kersen	Yakimar	Kersen-Yakimar	5	blijdorp	crested	3	0.71	y	11	1.38	yes	-0.4312	mm	600	4
7	Yakimar	Chingri	Yakimar-Chingri	5	blijdorp	crested	1	-0.99	y	1	-0.589788	yes	-0.5004	mm	600	4
215	Milo	Triene	Milo-Triene	3	blijdorp_l	lion-tailed	2	1.15	y	1	-0.589788	no	1.15	mf	600	3
1	Hassan	Thandie	Hassan-Thandie	14	gaia	barbary	5	0.66	n	3	-0.194951	yes	5.07	mf	600	3
5	Hassan	Karim	Hassan-Karim	14	gaia	barbary	7	1.6	n	5	0.199886	yes	-0.15	mm	600	3
3	Fez	Kamal	Fez-Kamal	14	gaia	barbary	1	-1.22	n	1	-0.589788	yes	-0.15	mm	600	3
8	Fez	Karim	Fez-Karim	14	gaia	barbary	6	1.13	n	1	-0.589788	yes	-0.15	mm	600	3
37	Kamal	Karim	Kamal-Karim	14	gaia	barbary	5	0.66	n	0	-0.787207	yes	7.88	mm	600	3
3	Oui	Tebbi	Oui-Tebbi	11	j1g4	long-tailed	2	-0.65	n	3	-0.194951	no	-0.435	ff	600	2
13	Oui	Urbi-et-orbi	Oui-Urbi-et-orbi	11	j1g4	long-tailed	4	0.4	n	6	0.397305	yes	-0.063	ff	600	2
38	Alibi	Oui	Alibi-Oui	11	j1g4	long-tailed	1	-1.18	y	3	-0.194951	no	0.884	ff	600	2
7	Dukki	Oui	Dukki-Oui	11	j1g4	long-tailed	2	-0.65	y	3	-0.194951	no	0.356	ff	600	2
5	Tutudetuu	Urbi-et-orbi	Tutudetuu-Urbi-et-orbi	11	j1g4	long-tailed	1	-1.18	n	4	0.00246773	yes	-0.425	mf	600	2
2	Impromptu	Oui	Impromptu-Oui	11	j1g4	long-tailed	3	-0.12	n	1	-0.589788	no	-0.435	mf	600	2
205	Oui	Tutudetuu	Oui-Tutudetuu	11	j1g4	long-tailed	3	-0.12	n	2	-0.392369	yes	2.58	mf	600	2
5	Tamayo	Castello	Tamayo-Castello	17	j1g7	long-tailed	2	-0.993775	n	9	0.989561	no	-0.19	ff	459	2
11	Tamayo	Saboteur	Tamayo-Saboteur	17	j1g7	long-tailed	1	-1.28	n	10	1.19	yes	0.09	ff	459	2
1	Emerald	Rox	Emerald-Rox	17	j1g7	long-tailed	5	-0.144664	n	2	-0.392369	yes	-0.205	ff	459	2
5	Castello	Elmo	Castello-Elmo	17	j1g7	long-tailed	9	0.987485	n	13	1.78	no	-0.186	mf	459	2
2	Castello	Sjors	Castello-Sjors	17	j1g7	long-tailed	14	2.4	n	13	1.78	no	-0.198	mf	459	2
16	Emerald	Monopoly	Emerald-Monopoly	17	j1g7	long-tailed	10	1.27	y	0	-0.787207	yes	-0.07	mf	459	2
8	Monopoly	Rox	Monopoly-Rox	17	j1g7	long-tailed	6	0.138374	y	2	-0.392369	yes	6.5	mf	459	2
10	Freggel	Rox	Freggel-Rox	17	j1g7	long-tailed	7	0.421411	y	3	-0.194951	yes	-0.07	mf	459	2
48	Freggel	Castello	Freggel-Castello	17	j1g7	long-tailed	3	-0.710738	y	12	1.58	no	-0.126	mf	459	2
8	Freggel	Emerald	Freggel-Emerald	17	j1g7	long-tailed	2	-0.993775	y	1	-0.589788	yes	-0.15	mf	459	2
61	Tamayo	Freggel	Tamayo-Freggel	17	j1g7	long-tailed	1	-1.28	y	3	-0.194951	no	0.187	mf	459	2
25	Freggel	Saboteur	Freggel-Saboteur	17	j1g7	long-tailed	2	-0.993775	y	13	1.78	no	0.412	mf	459	2
1	Freggel	Lageveen	Freggel-Lageveen	17	j1g7	long-tailed	5	-0.144664	y	2	-0.392369	yes	-0.205	mf	459	2
4	Freggel	Monopoly	Freggel-Monopoly	17	j1g7	long-tailed	1	-1.28	y	1	-0.589788	yes	-0.01	mm	459	2
20	Sollie	Driel	Sollie-Driel	4	nwr	long-tailed	2	0.4	n	2	-0.392369	no	1.28	mm	600	2
7	Horsten	Driel	Horsten-Driel	4	nwr	long-tailed	1	-0.81	y	0	-0.787207	no	0.02	mm	600	2
40	Horsten	Kluivers	Horsten-Kluivers	4	nwr	long-tailed	2	0.4	y	0	-0.787207	no	-0.51	mm	600	2
55	Driel	Kluivers	Driel-Kluivers	4	nwr	long-tailed	1	-0.81	y	0	-0.787207	no	-0.81	mm	600	2
31	Sollie	Kluivers	Sollie-Kluivers	4	nwr	long-tailed	3	1.63	y	2	-0.392369	no	1.11	mm	600	2
39	Sollie	Horsten	Sollie-Horsten	4	nwr	long-tailed	1	-0.81	y	2	-0.392369	no	-1.08	mm	600	2

## Sheet: Fig 4C, Table S5
likelihood_coop	ind1	ind2	dyadID	group_size	group	species	groom_index	aggression_index	social_style
yes	Maya	Sula	Maya-Sula	4	artis	crested	-0.06	-0.64	4
yes	Maya	Kera	Maya-Kera	4	artis	crested	-1	1.15	4
yes	Sula	Kera	Sula-Kera	4	artis	crested	-0.96	-0.51	4
no	Kersen	Dunja	Kersen-Dunja	5	blijdorp	crested	1.44	0.04	4
yes	Kersen	Yakimar	Kersen-Yakimar	5	blijdorp	crested	-0.95	-0.34	4
yes	Kersen	Chingri	Kersen-Chingri	5	blijdorp	crested	-0.6	-0.7	4
yes	Dunja	Yakimar	Dunja-Yakimar	5	blijdorp	crested	-0.777	-0.71	4
yes	Dunja	Chingri	Dunja-Chingri	5	blijdorp	crested	0.508	-0.23	4
yes	Yakimar	Chingri	Yakimar-Chingri	5	blijdorp	crested	-0.894	1.95	4
no	Milo	Elly	Milo-Elly	3	blijdorp_l	lion-tailed	-1.15	0.11	3
no	Triene	Elly	Triene-Elly	3	blijdorp_l	lion-tailed	0.577	-1.05	3
yes	Milo	Triene	Milo-Triene	3	blijdorp_l	lion-tailed	0.577	0.94	3
no	Hassan	Fez	Hassan-Fez	14	gaia	barbary	-0.77	-0.75	3
no	Hassan	Kamal	Hassan-Kamal	14	gaia	barbary	-0.304	-0.12	3
no	Fez	Thandie	Fez-Thandie	14	gaia	barbary	-0.304	-0.65	3
no	Kamal	Thandie	Kamal-Thandie	14	gaia	barbary	1.1	-0.24	3
no	Karim	Thandie	Karim-Thandie	14	gaia	barbary	0.165	-0.55	3
yes	Hassan	Karim	Hassan-Karim	14	gaia	barbary	-0.304	-0.64	3
yes	Hassan	Thandie	Hassan-Thandie	14	gaia	barbary	0.634	-0.16	3
yes	Fez	Kamal	Fez-Kamal	14	gaia	barbary	-0.304	-0.5	3
yes	Fez	Karim	Fez-Karim	14	gaia	barbary	1.1	1.49	3
yes	Kamal	Karim	Kamal-Karim	14	gaia	barbary	0.165	2.16	3
no	Alibi	Dukki	Alibi-Dukki	11	j1g4	long-tailed	0.968	-0.57	2
no	Alibi	Impromptu	Alibi-Impromptu	11	j1g4	long-tailed	-0.8	-0.57	2
no	Alibi	Tebbi	Alibi-Tebbi	11	j1g4	long-tailed	1.67	-0.57	2
no	Alibi	Tutudetuu	Alibi-Tutudetuu	11	j1g4	long-tailed	-0.97	-0.57	2
no	Alibi	Urbi-et-orbi	Alibi-Urbi-et-orbi	11	j1g4	long-tailed	-0.623	-0.57	2
no	Dukki	Impromptu	Dukki-Impromptu	11	j1g4	long-tailed	-0.269	-0.28	2
no	Dukki	Tebbi	Dukki-Tebbi	11	j1g4	long-tailed	-0.623	-0.57	2
no	Dukki	Tutudetuu	Dukki-Tutudetuu	11	j1g4	long-tailed	-0.8	-0.21	2
no	Dukki	Urbi-et-orbi	Dukki-Urbi-et-orbi	11	j1g4	long-tailed	-0.269	-0.57	2
no	Impromptu	Tebbi	Impromptu-Tebbi	11	j1g4	long-tailed	2.2	3.06	2
no	Impromptu	Tutudetuu	Impromptu-Tutudetuu	11	j1g4	long-tailed	-0.8	0.71	2
no	Impromptu	Urbi-et-orbi	Impromptu-Urbi-et-orbi	11	j1g4	long-tailed	-0.977	-0.57	2
no	Tebbi	Tutudetuu	Tebbi-Tutudetuu	11	j1g4	long-tailed	-0.8	-0.57	2
no	Tebbi	Urbi-et-orbi	Tebbi-Urbi-et-orbi	11	j1g4	long-tailed	1.32	-0.57	2
yes	Alibi	Oui	Alibi-Oui	11	j1g4	long-tailed	-0.977	-0.57	2
yes	Dukki	Oui	Dukki-Oui	11	j1g4	long-tailed	-0.623	0.83	2
yes	Impromptu	Oui	Impromptu-Oui	11	j1g4	long-tailed	-0.623	0.46	2
yes	Oui	Tebbi	Oui-Tebbi	11	j1g4	long-tailed	0.614	-0.57	2
yes	Oui	Tutudetuu	Oui-Tutudetuu	11	j1g4	long-tailed	-0.09	2.07	2
yes	Oui	Urbi-et-orbi	Oui-Urbi-et-orbi	11	j1g4	long-tailed	1.32	0.75	2
yes	Tutudetuu	Urbi-et-orbi	Tutudetuu-Urbi-et-orbi	11	j1g4	long-tailed	0.614	-0.57	2
no	Castello	Emerald	Castello-Emerald	17	j1g7	long-tailed	1.22	-0.93	2
no	Castello	Monopoly	Castello-Monopoly	17	j1g7	long-tailed	-0.55	-0.74	2
no	Castello	Rox	Castello-Rox	17	j1g7	long-tailed	1.06	-0.54	2
no	Castello	Lageveen	Castello-Lageveen	17	j1g7	long-tailed	0.25	-0.08	2
no	Elmo	Lageveen	Elmo-Lageveen	17	j1g7	long-tailed	-0.55	0.07	2
no	Emerald	Elmo	Emerald-Elmo	17	j1g7	long-tailed	-0.23	1.48	2
no	Emerald	Lageveen	Emerald-Lageveen	17	j1g7	long-tailed	-0.39	-0.57	2
no	Freggel	Sjors	Freggel-Sjors	17	j1g7	long-tailed	-0.719	0.84	2
no	Freggel	Elmo	Freggel-Elmo	17	j1g7	long-tailed	-0.23	1.49	2
no	Monopoly	Elmo	Monopoly-Elmo	17	j1g7	long-tailed	-0.719	0.88	2
no	Monopoly	Lageveen	Monopoly-Lageveen	17	j1g7	long-tailed	-0.719	-0.53	2
no	Rox	Elmo	Rox-Elmo	17	j1g7	long-tailed	-0.55	-0.78	2
no	Rox	Lageveen	Rox-Lageveen	17	j1g7	long-tailed	1.7	-0.93	2
no	Saboteur	Castello	Saboteur-Castello	17	j1g7	long-tailed	0.089	-0.72	2
no	Saboteur	Sjors	Saboteur-Sjors	17	j1g7	long-tailed	-0.719	-0.4	2
no	Saboteur	Emerald	Saboteur-Emerald	17	j1g7	long-tailed	-0.719	-0.7	2
no	Saboteur	Monopoly	Saboteur-Monopoly	17	j1g7	long-tailed	-0.719	-0.93	2
no	Saboteur	Rox	Saboteur-Rox	17	j1g7	long-tailed	0.089	-0.36	2
no	Saboteur	Elmo	Saboteur-Elmo	17	j1g7	long-tailed	-0.55	-0.41	2
no	Saboteur	Lageveen	Saboteur-Lageveen	17	j1g7	long-tailed	-0.39	-0.93	2
no	Sjors	Emerald	Sjors-Emerald	17	j1g7	long-tailed	-0.39	-0.52	2
no	Sjors	Monopoly	Sjors-Monopoly	17	j1g7	long-tailed	-0.39	0.45	2
no	Sjors	Rox	Sjors-Rox	17	j1g7	long-tailed	-0.719	1.44	2
no	Sjors	Elmo	Sjors-Elmo	17	j1g7	long-tailed	-0.719	-0.93	2
no	Sjors	Lageveen	Sjors-Lageveen	17	j1g7	long-tailed	-0.719	3.15	2
no	Tamayo	Sjors	Tamayo-Sjors	17	j1g7	long-tailed	-0.719	-0.36	2
no	Tamayo	Emerald	Tamayo-Emerald	17	j1g7	long-tailed	-0.23	0.74	2
no	Tamayo	Monopoly	Tamayo-Monopoly	17	j1g7	long-tailed	-0.719	-0.6	2
no	Tamayo	Rox	Tamayo-Rox	17	j1g7	long-tailed	-0.07	-0.58	2
no	Tamayo	Elmo	Tamayo-Elmo	17	j1g7	long-tailed	-0.23	-0.93	2
no	Tamayo	Lageveen	Tamayo-Lageveen	17	j1g7	long-tailed	0.25	0.43	2
yes	Castello	Sjors	Castello-Sjors	17	j1g7	long-tailed	-0.55	0.53	2
yes	Castello	Elmo	Castello-Elmo	17	j1g7	long-tailed	1.22	0.13	2
yes	Emerald	Monopoly	Emerald-Monopoly	17	j1g7	long-tailed	-0.55	-0.53	2
yes	Emerald	Rox	Emerald-Rox	17	j1g7	long-tailed	0.089	-0.25	2
yes	Freggel	Saboteur	Freggel-Saboteur	17	j1g7	long-tailed	-0.55	0.31	2
yes	Freggel	Castello	Freggel-Castello	17	j1g7	long-tailed	1.54	-0.4	2
yes	Freggel	Emerald	Freggel-Emerald	17	j1g7	long-tailed	0.089	-0.35	2
yes	Freggel	Monopoly	Freggel-Monopoly	17	j1g7	long-tailed	1.7	3.34	2
yes	Freggel	Rox	Freggel-Rox	17	j1g7	long-tailed	-0.719	-0.42	2
yes	Freggel	Lageveen	Freggel-Lageveen	17	j1g7	long-tailed	-0.55	1.42	2
yes	Monopoly	Rox	Monopoly-Rox	17	j1g7	long-tailed	0.089	-0.5	2
yes	Tamayo	Freggel	Tamayo-Freggel	17	j1g7	long-tailed	-0.07	0.16	2
yes	Tamayo	Saboteur	Tamayo-Saboteur	17	j1g7	long-tailed	4.13	-0.39	2
yes	Tamayo	Castello	Tamayo-Castello	17	j1g7	long-tailed	2.19	-0.49	2
yes	Sollie	Horsten	Sollie-Horsten	4	nwr	long-tailed	0.058	0.414	2
yes	Sollie	Driel	Sollie-Driel	4	nwr	long-tailed	1.65	1.68	2
yes	Sollie	Kluivers	Sollie-Kluivers	4	nwr	long-tailed	0.589	0.234	2
yes	Horsten	Driel	Horsten-Driel	4	nwr	long-tailed	-0.64	-0.93	2
yes	Horsten	Kluivers	Horsten-Kluivers	4	nwr	long-tailed	-1.09	-0.89	2
yes	Driel	Kluivers	Driel-Kluivers	4	nwr	long-tailed	-0.56	-0.5	2
no	Babet	Hector	Babet-Hector	15	r3g2	rhesus	1.6	0.98	1
no	Babet	Violet	Babet-Violet	15	r3g2	rhesus	2.24	-0.42	1
no	Blond	Hector	Blond-Hector	15	r3g2	rhesus	0.97	2.39	1
no	Blond	Hoegaarde	Blond-Hoegaarde	15	r3g2	rhesus	2.24	-0.42	1
no	Blond	Leffe	Blond-Leffe	15	r3g2	rhesus	-0.3	-0.42	1
no	Blond	Lila	Blond-Lila	15	r3g2	rhesus	-0.3	-0.42	1
no	Hector	Hoegaarde	Hector-Hoegaarde	15	r3g2	rhesus	-0.9	-0.42	1
no	Hector	Leffe	Hector-Leffe	15	r3g2	rhesus	-0.9	-0.42	1
no	Hector	Lila	Hector-Lila	15	r3g2	rhesus	0.33	0.75	1
no	Hector	Violet	Hector-Violet	15	r3g2	rhesus	-0.9	-0.42	1
no	Hoegaarde	Leffe	Hoegaarde-Leffe	15	r3g2	rhesus	-0.3	-0.42	1
no	Hoegaarde	Lila	Hoegaarde-Lila	15	r3g2	rhesus	-0.3	-0.42	1
no	Leffe	Lila	Leffe-Lila	15	r3g2	rhesus	-0.9	-0.42	1
no	Leffe	Violet	Leffe-Violet	15	r3g2	rhesus	-0.3	-0.42	1
no	Lila	Violet	Lila-Violet	15	r3g2	rhesus	-0.9	-0.42	1
yes	Babet	Blond	Babet-Blond	15	r3g2	rhesus	-0.3	-0.42	1
yes	Babet	Hoegaarde	Babet-Hoegaarde	15	r3g2	rhesus	-0.3	-0.42	1
yes	Babet	Leffe	Babet-Leffe	15	r3g2	rhesus	0.33	-0.42	1
yes	Babet	Lila	Babet-Lila	15	r3g2	rhesus	-0.3	-0.42	1
yes	Blond	Violet	Blond-Violet	15	r3g2	rhesus	-0.9	3.1	1
yes	Hoegaarde	Violet	Hoegaarde-Violet	15	r3g2	rhesus	0.33	-0.42	1

## Sheet: Fig 4D, Table S6
strength_coop	ind1	ind2	dyadID	group_size	group	species	aggression_index	trials	social_style	groom_index
3	Maya	Sula	Maya-Sula	4	artis	crested	-0.64	600	4	-0.06
8	Maya	Kera	Maya-Kera	4	artis	crested	1.15	600	4	-1
49	Sula	Kera	Sula-Kera	4	artis	crested	-0.51	600	4	-0.96
1	Kersen	Yakimar	Kersen-Yakimar	5	blijdorp	crested	-0.34	600	4	-0.95
1	Dunja	Yakimar	Dunja-Yakimar	5	blijdorp	crested	-0.71	600	4	-0.777
7	Kersen	Chingri	Kersen-Chingri	5	blijdorp	crested	-0.7	600	4	-0.6
7	Yakimar	Chingri	Yakimar-Chingri	5	blijdorp	crested	1.95	600	4	-0.894
34	Dunja	Chingri	Dunja-Chingri	5	blijdorp	crested	-0.23	600	4	0.508
215	Milo	Triene	Milo-Triene	3	blijdorp_l	lion-tailed	0.94	600	3	0.577
1	Hassan	Thandie	Hassan-Thandie	14	gaia	barbary	-0.16	600	3	0.634
3	Fez	Kamal	Fez-Kamal	14	gaia	barbary	-0.5	600	3	-0.304
5	Hassan	Karim	Hassan-Karim	14	gaia	barbary	-0.64	600	3	-0.304
8	Fez	Karim	Fez-Karim	14	gaia	barbary	1.49	600	3	1.1
37	Kamal	Karim	Kamal-Karim	14	gaia	barbary	2.16	600	3	0.165
2	Impromptu	Oui	Impromptu-Oui	11	j1g4	long-tailed	0.46	600	2	-0.623
3	Oui	Tebbi	Oui-Tebbi	11	j1g4	long-tailed	-0.57	600	2	0.614
5	Tutudetuu	Urbi-et-orbi	Tutudetuu-Urbi-et-orbi	11	j1g4	long-tailed	-0.57	600	2	0.614
7	Dukki	Oui	Dukki-Oui	11	j1g4	long-tailed	0.83	600	2	-0.623
13	Oui	Urbi-et-orbi	Oui-Urbi-et-orbi	11	j1g4	long-tailed	0.75	600	2	1.32
38	Alibi	Oui	Alibi-Oui	11	j1g4	long-tailed	-0.57	600	2	-0.977
205	Oui	Tutudetuu	Oui-Tutudetuu	11	j1g4	long-tailed	2.07	600	2	-0.09
1	Emerald	Rox	Emerald-Rox	17	j1g7	long-tailed	-0.25	459	2	0.089
1	Freggel	Lageveen	Freggel-Lageveen	17	j1g7	long-tailed	1.42	459	2	-0.55
2	Castello	Sjors	Castello-Sjors	17	j1g7	long-tailed	0.53	459	2	-0.55
4	Freggel	Monopoly	Freggel-Monopoly	17	j1g7	long-tailed	3.34	459	2	1.7
5	Castello	Elmo	Castello-Elmo	17	j1g7	long-tailed	0.13	459	2	1.22
5	Tamayo	Castello	Tamayo-Castello	17	j1g7	long-tailed	-0.49	459	2	2.19
8	Freggel	Emerald	Freggel-Emerald	17	j1g7	long-tailed	-0.35	459	2	0.089
8	Monopoly	Rox	Monopoly-Rox	17	j1g7	long-tailed	-0.5	459	2	0.089
10	Freggel	Rox	Freggel-Rox	17	j1g7	long-tailed	-0.42	459	2	-0.719
11	Tamayo	Saboteur	Tamayo-Saboteur	17	j1g7	long-tailed	-0.39	459	2	4.13
16	Emerald	Monopoly	Emerald-Monopoly	17	j1g7	long-tailed	-0.53	459	2	-0.55
25	Freggel	Saboteur	Freggel-Saboteur	17	j1g7	long-tailed	0.31	459	2	-0.55
48	Freggel	Castello	Freggel-Castello	17	j1g7	long-tailed	-0.4	459	2	1.54
61	Tamayo	Freggel	Tamayo-Freggel	17	j1g7	long-tailed	0.16	459	2	-0.07
7	Horsten	Driel	Horsten-Driel	4	nwr	long-tailed	-0.93	600	2	-0.64
20	Sollie	Driel	Sollie-Driel	4	nwr	long-tailed	1.68	600	2	1.65
31	Sollie	Kluivers	Sollie-Kluivers	4	nwr	long-tailed	0.234	600	2	0.589
39	Sollie	Horsten	Sollie-Horsten	4	nwr	long-tailed	0.414	600	2	0.058
40	Horsten	Kluivers	Horsten-Kluivers	4	nwr	long-tailed	-0.89	600	2	-1.09
55	Driel	Kluivers	Driel-Kluivers	4	nwr	long-tailed	-0.5	600	2	-0.56
2	Babet	Lila	Babet-Lila	15	r3g2	rhesus	-0.42	600	1	-0.3
3	Babet	Hoegaarde	Babet-Hoegaarde	15	r3g2	rhesus	-0.42	600	1	-0.3
4	Babet	Leffe	Babet-Leffe	15	r3g2	rhesus	-0.42	600	1	0.33
9	Hoegaarde	Violet	Hoegaarde-Violet	15	r3g2	rhesus	-0.42	600	1	0.33
93	Blond	Violet	Blond-Violet	15	r3g2	rhesus	3.1	600	1	-0.9
117	Babet	Blond	Babet-Blond	15	r3g2	rhesus	-0.42	600	1	-0.3

## Sheet: Fig S1A, Table S7
provision	ind1	ind2	dyadID	group_size	group	species	abs_rankdiff	std_rankdiff	agediff	kinship	tolerance	trials	social_style
1	Dornroschen	Lisa	Dornroschen-Lisa	170	Affenberg	Japanese	0	-0.848761	9	yes	-0.262	250	1
1	Frida	Jessy	Frida-Jessy	170	Affenberg	Japanese	0	-0.848761	11	yes	7.54	250	1
1	Dornroschen	Kiki	Dornroschen-Kiki	170	Affenberg	Japanese	3	-0.39043	1	no	1.03	250	1
1	Wicky	Jessy	Wicky-Jessy	170	Affenberg	Japanese	3	-0.39043	2	no	6.2	250	1
1	Marie	Salvador	Marie-Salvador	170	Affenberg	Japanese	0	-0.848761	4	yes	-0.262	250	1
1	Dornroschen	Krato	Dornroschen-Krato	170	Affenberg	Japanese	0	-0.848761	7	yes	3.64	250	1
1	Frau Holle	Sandra	Frau Holle-Sandra	170	Affenberg	Japanese	0	-0.848761	9	yes	1.9	250	1
1	Cinderella	Kiki	Cinderella-Kiki	170	Affenberg	Japanese	5	-0.0848761	1	no	-0.262	250	1
1	Sandra	Frau Holle	Sandra-Frau Holle	170	Affenberg	Japanese	0	-0.848761	9	yes	1.9	250	1
1	Fuji	Kate	Fuji-Kate	170	Affenberg	Japanese	4	-0.237653	8	no	-0.262	250	1
1	Fuji	Dornroschen	Fuji-Dornroschen	170	Affenberg	Japanese	0	-0.848761	1	yes	-0.262	250	1
1	Fuji	Lisa	Fuji-Lisa	170	Affenberg	Japanese	0	-0.848761	8	yes	-0.262	250	1
1	Dornroschen	Janis	Dornroschen-Janis	170	Affenberg	Japanese	2	-0.543207	6	no	-0.262	250	1
1	Dornroschen	Fuji	Dornroschen-Fuji	170	Affenberg	Japanese	0	-0.848761	1	yes	-0.262	250	1
1	Frida	Kiki	Frida-Kiki	170	Affenberg	Japanese	1	-0.695984	0	no	1.47	250	1
1	Dornroschen	Goldmarie	Dornroschen-Goldmarie	170	Affenberg	Japanese	2	-0.543207	0	no	-0.262	250	1
1	Dornroschen	Pauli	Dornroschen-Pauli	170	Affenberg	Japanese	17	1.75	20	no	-0.262	250	1
1	Dornroschen	Herta	Dornroschen-Herta	170	Affenberg	Japanese	0	-0.848761	8	yes	-0.262	250	1
1	Frida	Clara	Frida-Clara	170	Affenberg	Japanese	9	0.526232	4	no	0.17	250	1
1	Marie	Cinderella	Marie-Cinderella	170	Affenberg	Japanese	3	-0.39043	3	no	-0.262	250	1
1	Cinderella	Dornroschen	Cinderella-Dornroschen	170	Affenberg	Japanese	2	-0.543207	0	no	1.03	250	1
1	Cinderella	Krato	Cinderella-Krato	170	Affenberg	Japanese	2	-0.543207	7	no	-0.262	250	1
1	Cinderella	Lisa	Cinderella-Lisa	170	Affenberg	Japanese	2	-0.543207	9	no	-0.262	250	1
1	Dornroschen	Cinderella	Dornroschen-Cinderella	170	Affenberg	Japanese	2	-0.543207	0	no	1.03	250	1
1	Fuji	Krato	Fuji-Krato	170	Affenberg	Japanese	0	-0.848761	6	yes	-0.262	250	1
1	Zarah	Herta	Zarah-Herta	170	Affenberg	Japanese	2	-0.543207	3	no	-0.262	250	1
1	Zarah	Kiki	Zarah-Kiki	170	Affenberg	Japanese	5	-0.0848761	6	no	1.9	250	1
1	Marie	Clara	Marie-Clara	170	Affenberg	Japanese	6	0.0679009	0	no	-0.262	250	1
1	Marie	Kiki	Marie-Kiki	170	Affenberg	Japanese	2	-0.543207	4	no	-0.262	250	1
1	Marie	Goldmarie	Marie-Goldmarie	170	Affenberg	Japanese	3	-0.39043	3	no	-0.262	250	1
0	Cinderella	Andy	Cinderella-Andy	170	Affenberg	Japanese	3	-0.39043	1	no	-0.262	250	1
0	Cinderella	Clara	Cinderella-Clara	170	Affenberg	Japanese	3	-0.39043	3	no	-0.262	250	1
0	Cinderella	Frau Holle	Cinderella-Frau Holle	170	Affenberg	Japanese	3	-0.39043	0	no	-0.262	250	1
0	Cinderella	Frida	Cinderella-Frida	170	Affenberg	Japanese	6	0.0679009	1	no	0.604	250	1
0	Cinderella	Fuji	Cinderella-Fuji	170	Affenberg	Japanese	2	-0.543207	1	no	-0.262	250	1
0	Cinderella	Iris	Cinderella-Iris	170	Affenberg	Japanese	6	0.0679009	19	no	-0.262	250	1
0	Cinderella	Jessy	Cinderella-Jessy	170	Affenberg	Japanese	6	0.0679009	10	no	-0.262	250	1
0	Cinderella	Kate	Cinderella-Kate	170	Affenberg	Japanese	6	0.0679009	9	no	-0.262	250	1
0	Cinderella	Marie	Cinderella-Marie	170	Affenberg	Japanese	3	-0.39043	3	no	-0.262	250	1
0	Cinderella	Pauli	Cinderella-Pauli	170	Affenberg	Japanese	15	1.44	20	no	-0.262	250	1
0	Cinderella	Pippi	Cinderella-Pippi	170	Affenberg	Japanese	5	-0.0848761	4	no	-0.262	250	1
0	Cinderella	Salvador	Cinderella-Salvador	170	Affenberg	Japanese	3	-0.39043	1	no	-0.262	250	1
0	Cinderella	Sandra	Cinderella-Sandra	170	Affenberg	Japanese	3	-0.39043	9	no	-0.262	250	1
0	Cinderella	Spooky	Cinderella-Spooky	170	Affenberg	Japanese	17	1.75	8	no	-0.262	250	1
0	Cinderella	Wicky	Cinderella-Wicky	170	Affenberg	Japanese	16	1.6	8	no	-0.262	250	1
0	Cinderella	Herta	Cinderella-Herta	170	Affenberg	Japanese	2	-0.543207	8	no	0.604	250	1
0	Cinderella	Goldmarie	Cinderella-Goldmarie	170	Affenberg	Japanese	0	-0.848761	1	yes	-0.262	250	1
0	Cinderella	Janis	Cinderella-Janis	170	Affenberg	Japanese	0	-0.848761	6	yes	-0.262	250	1
0	Cinderella	Uschi	Cinderella-Uschi	170	Affenberg	Japanese	0	-0.848761	8	yes	-0.262	250	1
0	Cinderella	Zarah	Cinderella-Zarah	170	Affenberg	Japanese	0	-0.848761	5	yes	-0.262	250	1
0	Dornroschen	Andy	Dornroschen-Andy	170	Affenberg	Japanese	5	-0.0848761	1	no	-0.262	250	1
0	Dornroschen	Frau Holle	Dornroschen-Frau Holle	170	Affenberg	Japanese	1	-0.695984	0	no	-0.262	250	1
0	Dornroschen	Iris	Dornroschen-Iris	170	Affenberg	Japanese	4	-0.237653	19	no	-0.262	250	1
0	Dornroschen	Jessy	Dornroschen-Jessy	170	Affenberg	Japanese	4	-0.237653	10	no	-0.262	250	1
0	Dornroschen	Kate	Dornroschen-Kate	170	Affenberg	Japanese	4	-0.237653	9	no	-0.262	250	1
0	Dornroschen	Marie	Dornroschen-Marie	170	Affenberg	Japanese	1	-0.695984	3	no	-0.262	250	1
0	Dornroschen	Salvador	Dornroschen-Salvador	170	Affenberg	Japanese	1	-0.695984	1	no	-0.262	250	1
0	Dornroschen	Sandra	Dornroschen-Sandra	170	Affenberg	Japanese	1	-0.695984	9	no	-0.262	250	1
0	Dornroschen	Spooky	Dornroschen-Spooky	170	Affenberg	Japanese	20	2.21	8	no	-0.262	250	1
0	Dornroschen	Uschi	Dornroschen-Uschi	170	Affenberg	Japanese	2	-0.543207	8	no	-0.262	250	1
0	Dornroschen	Zarah	Dornroschen-Zarah	170	Affenberg	Japanese	2	-0.543207	5	no	0.17	250	1
0	Dornroschen	Clara	Dornroschen-Clara	170	Affenberg	Japanese	5	-0.0848761	3	no	-0.262	250	1
0	Dornroschen	Frida	Dornroschen-Frida	170	Affenberg	Japanese	4	-0.237653	1	no	4.5	250	1
0	Dornroschen	Pippi	Dornroschen-Pippi	170	Affenberg	Japanese	3	-0.39043	4	no	-0.262	250	1
0	Dornroschen	Wicky	Dornroschen-Wicky	170	Affenberg	Japanese	19	2.05	8	no	-0.262	250	1
0	Frau Holle	Andy	Frau Holle-Andy	170	Affenberg	Japanese	6	0.0679009	1	no	-0.262	250	1
0	Frau Holle	Cinderella	Frau Holle-Cinderella	170	Affenberg	Japanese	3	-0.39043	0	no	-0.262	250	1
0	Frau Holle	Clara	Frau Holle-Clara	170	Affenberg	Japanese	6	0.0679009	3	no	-0.262	250	1
0	Frau Holle	Dornroschen	Frau Holle-Dornroschen	170	Affenberg	Japanese	1	-0.695984	0	no	-0.262	250	1
0	Frau Holle	Fuji	Frau Holle-Fuji	170	Affenberg	Japanese	3	-0.39043	1	no	-0.262	250	1
0	Frau Holle	Goldmarie	Frau Holle-Goldmarie	170	Affenberg	Japanese	3	-0.39043	0	no	-0.262	250	1
0	Frau Holle	Herta	Frau Holle-Herta	170	Affenberg	Japanese	1	-0.695984	8	no	-0.262	250	1
0	Frau Holle	Iris	Frau Holle-Iris	170	Affenberg	Japanese	3	-0.39043	19	no	-0.262	250	1
0	Frau Holle	Janis	Frau Holle-Janis	170	Affenberg	Japanese	3	-0.39043	6	no	-0.262	250	1
0	Frau Holle	Jessy	Frau Holle-Jessy	170	Affenberg	Japanese	3	-0.39043	10	no	-0.262	250	1
0	Frau Holle	Kate	Frau Holle-Kate	170	Affenberg	Japanese	3	-0.39043	9	no	0.17	250	1
0	Frau Holle	Krato	Frau Holle-Krato	170	Affenberg	Japanese	1	-0.695984	7	no	-0.262	250	1
0	Frau Holle	Pauli	Frau Holle-Pauli	170	Affenberg	Japanese	18	1.9	20	no	-0.262	250	1
0	Frau Holle	Pippi	Frau Holle-Pippi	170	Affenberg	Japanese	2	-0.543207	4	no	-0.262	250	1
0	Frau Holle	Spooky	Frau Holle-Spooky	170	Affenberg	Japanese	21	2.36	8	no	-0.262	250	1
0	Frau Holle	Uschi	Frau Holle-Uschi	170	Affenberg	Japanese	3	-0.39043	8	no	-0.262	250	1
0	Frau Holle	Wicky	Frau Holle-Wicky	170	Affenberg	Japanese	20	2.21	8	no	-0.262	250	1
0	Frau Holle	Zarah	Frau Holle-Zarah	170	Affenberg	Japanese	3	-0.39043	5	no	-0.262	250	1
0	Frau Holle	Lisa	Frau Holle-Lisa	170	Affenberg	Japanese	1	-0.695984	9	no	-0.262	250	1
0	Frau Holle	Frida	Frau Holle-Frida	170	Affenberg	Japanese	3	-0.39043	1	no	-0.262	250	1
0	Frau Holle	Kiki	Frau Holle-Kiki	170	Affenberg	Japanese	2	-0.543207	1	no	-0.262	250	1
0	Frau Holle	Marie	Frau Holle-Marie	170	Affenberg	Japanese	0	-0.848761	3	yes	-0.262	250	1
0	Frau Holle	Salvador	Frau Holle-Salvador	170	Affenberg	Japanese	0	-0.848761	1	yes	-0.262	250	1
0	Frida	Andy	Frida-Andy	170	Affenberg	Japanese	9	0.526232	1	no	-0.262	250	1
0	Frida	Dornroschen	Frida-Dornroschen	170	Affenberg	Japanese	4	-0.237653	1	no	4.5	250	1
0	Frida	Fuji	Frida-Fuji	170	Affenberg	Japanese	4	-0.237653	2	no	-0.262	250	1
0	Frida	Herta	Frida-Herta	170	Affenberg	Japanese	4	-0.237653	9	no	-0.262	250	1
0	Frida	Krato	Frida-Krato	170	Affenberg	Japanese	4	-0.237653	8	no	1.03	250	1
0	Frida	Marie	Frida-Marie	170	Affenberg	Japanese	3	-0.39043	4	no	-0.262	250	1
0	Frida	Pauli	Frida-Pauli	170	Affenberg	Japanese	21	2.36	21	no	-0.262	250	1
0	Frida	Pippi	Frida-Pippi	170	Affenberg	Japanese	1	-0.695984	5	no	-0.262	250	1
0	Frida	Sandra	Frida-Sandra	170	Affenberg	Japanese	3	-0.39043	10	no	1.9	250	1
0	Frida	Spooky	Frida-Spooky	170	Affenberg	Japanese	24	2.82	9	no	-0.262	250	1
0	Frida	Uschi	Frida-Uschi	170	Affenberg	Japanese	6	0.0679009	9	no	-0.262	250	1
0	Frida	Zarah	Frida-Zarah	170	Affenberg	Japanese	6	0.0679009	6	no	-0.262	250	1
0	Frida	Lisa	Frida-Lisa	170	Affenberg	Japanese	4	-0.237653	10	no	-0.262	250	1
0	Frida	Cinderella	Frida-Cinderella	170	Affenberg	Japanese	6	0.0679009	1	no	0.604	250	1
0	Frida	Frau Holle	Frida-Frau Holle	170	Affenberg	Japanese	3	-0.39043	1	no	2.3	250	1
0	Frida	Goldmarie	Frida-Goldmarie	170	Affenberg	Japanese	6	0.0679009	1	no	0.17	250	1
0	Frida	Janis	Frida-Janis	170	Affenberg	Japanese	6	0.0679009	7	no	-0.262	250	1
0	Frida	Salvador	Frida-Salvador	170	Affenberg	Japanese	3	-0.39043	0	no	-0.262	250	1
0	Frida	Wicky	Frida-Wicky	170	Affenberg	Japanese	23	2.66	9	no	-0.262	250	1
0	Frida	Iris	Frida-Iris	170	Affenberg	Japanese	0	-0.848761	20	yes	4.94	250	1
0	Frida	Kate	Frida-Kate	170	Affenberg	Japanese	0	-0.848761	10	yes	0.17	250	1
0	Fuji	Andy	Fuji-Andy	170	Affenberg	Japanese	5	-0.0848761	2	no	-0.262	250	1
0	Fuji	Cinderella	Fuji-Cinderella	170	Affenberg	Japanese	2	-0.543207	1	no	-0.262	250	1
0	Fuji	Clara	Fuji-Clara	170	Affenberg	Japanese	5	-0.0848761	2	no	-0.262	250	1
0	Fuji	Frau Holle	Fuji-Frau Holle	170	Affenberg	Japanese	1	-0.695984	1	no	-0.262	250	1
0	Fuji	Frida	Fuji-Frida	170	Affenberg	Japanese	4	-0.237653	2	no	-0.262	250	1
0	Fuji	Goldmarie	Fuji-Goldmarie	170	Affenberg	Japanese	2	-0.543207	1	no	-0.262	250	1
0	Fuji	Iris	Fuji-Iris	170	Affenberg	Japanese	4	-0.237653	18	no	-0.262	250	1
0	Fuji	Janis	Fuji-Janis	170	Affenberg	Japanese	2	-0.543207	5	no	-0.262	250	1
0	Fuji	Jessy	Fuji-Jessy	170	Affenberg	Japanese	4	-0.237653	9	no	-0.262	250	1
0	Fuji	Kiki	Fuji-Kiki	170	Affenberg	Japanese	3	-0.39043	2	no	0.17	250	1
0	Fuji	Marie	Fuji-Marie	170	Affenberg	Japanese	1	-0.695984	2	no	-0.262	250	1
0	Fuji	Pauli	Fuji-Pauli	170	Affenberg	Japanese	18	1.9	19	no	-0.262	250	1
0	Fuji	Pippi	Fuji-Pippi	170	Affenberg	Japanese	3	-0.39043	3	no	-0.262	250	1
0	Fuji	Salvador	Fuji-Salvador	170	Affenberg	Japanese	1	-0.695984	2	no	-0.262	250	1
0	Fuji	Sandra	Fuji-Sandra	170	Affenberg	Japanese	1	-0.695984	8	no	-0.262	250	1
0	Fuji	Spooky	Fuji-Spooky	170	Affenberg	Japanese	20	2.21	7	no	0.17	250	1
0	Fuji	Uschi	Fuji-Uschi	170	Affenberg	Japanese	2	-0.543207	7	no	-0.262	250	1
0	Fuji	Wicky	Fuji-Wicky	170	Affenberg	Japanese	19	2.05	7	no	-0.262	250	1
0	Fuji	Zarah	Fuji-Zarah	170	Affenberg	Japanese	2	-0.543207	4	no	-0.262	250	1
0	Fuji	Herta	Fuji-Herta	170	Affenberg	Japanese	0	-0.848761	7	yes	-0.262	250	1
0	Sandra	Andy	Sandra-Andy	170	Affenberg	Japanese	6	0.0679009	10	no	-0.262	250	1
0	Sandra	Cinderella	Sandra-Cinderella	170	Affenberg	Japanese	3	-0.39043	9	no	-0.262	250	1
0	Sandra	Clara	Sandra-Clara	170	Affenberg	Japanese	6	0.0679009	6	no	-0.262	250	1
0	Sandra	Dornroschen	Sandra-Dornroschen	170	Affenberg	Japanese	1	-0.695984	9	no	-0.262	250	1
0	Sandra	Frida	Sandra-Frida	170	Affenberg	Japanese	0	-0.848761	10	no	-0.262	250	1
0	Sandra	Fuji	Sandra-Fuji	170	Affenberg	Japanese	1	-0.695984	8	no	-0.262	250	1
0	Sandra	Goldmarie	Sandra-Goldmarie	170	Affenberg	Japanese	3	-0.39043	9	no	-0.262	250	1
0	Sandra	Herta	Sandra-Herta	170	Affenberg	Japanese	1	-0.695984	1	no	-0.262	250	1
0	Sandra	Iris	Sandra-Iris	170	Affenberg	Japanese	3	-0.39043	10	no	-0.262	250	1
0	Sandra	Janis	Sandra-Janis	170	Affenberg	Japanese	3	-0.39043	3	no	-0.262	250	1
0	Sandra	Jessy	Sandra-Jessy	170	Affenberg	Japanese	3	-0.39043	1	no	-0.262	250	1
0	Sandra	Kate	Sandra-Kate	170	Affenberg	Japanese	3	-0.39043	0	no	-0.262	250	1
0	Sandra	Kiki	Sandra-Kiki	170	Affenberg	Japanese	2	-0.543207	10	no	-0.262	250	1
0	Sandra	Krato	Sandra-Krato	170	Affenberg	Japanese	1	-0.695984	2	no	-0.262	250	1
0	Sandra	Pauli	Sandra-Pauli	170	Affenberg	Japanese	19	2.05	11	no	-0.262	250	1
0	Sandra	Pippi	Sandra-Pippi	170	Affenberg	Japanese	2	-0.543207	5	no	-0.262	250	1
0	Sandra	Spooky	Sandra-Spooky	170	Affenberg	Japanese	21	2.36	1	no	-0.262	250	1
0	Sandra	Uschi	Sandra-Uschi	170	Affenberg	Japanese	3	-0.39043	1	no	-0.262	250	1
0	Sandra	Wicky	Sandra-Wicky	170	Affenberg	Japanese	20	2.21	1	no	-0.262	250	1
0	Sandra	Zarah	Sandra-Zarah	170	Affenberg	Japanese	3	-0.39043	4	no	-0.262	250	1
0	Sandra	Lisa	Sandra-Lisa	170	Affenberg	Japanese	1	-0.695984	0	no	-0.262	250	1
0	Sandra	Marie	Sandra-Marie	170	Affenberg	Japanese	0	-0.848761	6	yes	-0.262	250	1
0	Sandra	Salvador	Sandra-Salvador	170	Affenberg	Japanese	0	-0.848761	10	yes	-0.262	250	1
0	Wicky	Andy	Wicky-Andy	170	Affenberg	Japanese	14	1.29	9	no	-0.262	250	1
0	Wicky	Cinderella	Wicky-Cinderella	170	Affenberg	Japanese	17	1.75	8	no	-0.262	250	1
0	Wicky	Clara	Wicky-Clara	170	Affenberg	Japanese	14	1.29	5	no	-0.262	250	1
0	Wicky	Dornroschen	Wicky-Dornroschen	170	Affenberg	Japanese	19	2.05	8	no	-0.262	250	1
0	Wicky	Frau Holle	Wicky-Frau Holle	170	Affenberg	Japanese	20	2.21	8	no	-0.262	250	1
0	Wicky	Frida	Wicky-Frida	170	Affenberg	Japanese	23	2.67	9	no	-0.262	250	1
0	Wicky	Fuji	Wicky-Fuji	170	Affenberg	Japanese	19	2.05	7	no	-0.262	250	1
0	Wicky	Goldmarie	Wicky-Goldmarie	170	Affenberg	Japanese	17	1.75	8	no	-0.262	250	1
0	Wicky	Herta	Wicky-Herta	170	Affenberg	Japanese	19	2.05	0	no	-0.262	250	1
0	Wicky	Iris	Wicky-Iris	170	Affenberg	Japanese	1	-0.695984	11	no	-0.262	250	1
0	Wicky	Janis	Wicky-Janis	170	Affenberg	Japanese	15	1.44	2	no	-0.262	250	1
0	Wicky	Kate	Wicky-Kate	170	Affenberg	Japanese	4	-0.237653	1	no	-0.262	250	1
0	Wicky	Kiki	Wicky-Kiki	170	Affenberg	Japanese	5	-0.0848761	9	no	-0.262	250	1
0	Wicky	Krato	Wicky-Krato	170	Affenberg	Japanese	19	2.05	1	no	-0.262	250	1
0	Wicky	Marie	Wicky-Marie	170	Affenberg	Japanese	20	2.21	5	no	-0.262	250	1
0	Wicky	Pauli	Wicky-Pauli	170	Affenberg	Japanese	4	-0.237653	12	no	-0.262	250	1
0	Wicky	Pippi	Wicky-Pippi	170	Affenberg	Japanese	22	2.51	4	no	-0.262	250	1
0	Wicky	Salvador	Wicky-Salvador	170	Affenberg	Japanese	20	2.21	9	no	-0.262	250	1
0	Wicky	Sandra	Wicky-Sandra	170	Affenberg	Japanese	20	2.21	1	no	-0.262	250	1
0	Wicky	Spooky	Wicky-Spooky	170	Affenberg	Japanese	1	-0.695984	0	no	-0.262	250	1
0	Wicky	Uschi	Wicky-Uschi	170	Affenberg	Japanese	17	1.75	0	no	-0.262	250	1
0	Wicky	Zarah	Wicky-Zarah	170	Affenberg	Japanese	2	-0.543207	3	no	-0.262	250	1
0	Wicky	Lisa	Wicky-Lisa	170	Affenberg	Japanese	6	0.0679009	1	no	-0.262	250	1
0	Zarah	Andy	Zarah-Andy	170	Affenberg	Japanese	3	-0.39043	6	no	-0.262	250	1
0	Zarah	Clara	Zarah-Clara	170	Affenberg	Japanese	3	-0.39043	2	no	-0.262	250	1
0	Zarah	Dornroschen	Zarah-Dornroschen	170	Affenberg	Japanese	2	-0.543207	5	no	-0.262	250	1
0	Zarah	Frau Holle	Zarah-Frau Holle	170	Affenberg	Japanese	3	-0.39043	5	no	-0.262	250	1
0	Zarah	Frida	Zarah-Frida	170	Affenberg	Japanese	6	0.0679009	6	no	-0.262	250	1
0	Zarah	Fuji	Zarah-Fuji	170	Affenberg	Japanese	2	-0.543207	4	no	-0.262	250	1
0	Zarah	Iris	Zarah-Iris	170	Affenberg	Japanese	6	0.0679009	14	no	-0.262	250	1
0	Zarah	Jessy	Zarah-Jessy	170	Affenberg	Japanese	6	0.0679009	5	no	-0.262	250	1
0	Zarah	Kate	Zarah-Kate	170	Affenberg	Japanese	6	0.0679009	4	no	-0.262	250	1
0	Zarah	Krato	Zarah-Krato	170	Affenberg	Japanese	2	-0.543207	2	no	-0.262	250	1
0	Zarah	Marie	Zarah-Marie	170	Affenberg	Japanese	3	-0.39043	2	no	-0.262	250	1
0	Zarah	Pauli	Zarah-Pauli	170	Affenberg	Japanese	16	1.6	15	no	-0.262	250	1
0	Zarah	Pippi	Zarah-Pippi	170	Affenberg	Japanese	5	-0.0848761	1	no	-0.262	250	1
0	Zarah	Salvador	Zarah-Salvador	170	Affenberg	Japanese	3	-0.39043	6	no	-0.262	250	1
0	Zarah	Sandra	Zarah-Sandra	170	Affenberg	Japanese	3	-0.39043	4	no	-0.262	250	1
0	Zarah	Spooky	Zarah-Spooky	170	Affenberg	Japanese	15	1.44	3	no	-0.262	250	1
0	Zarah	Wicky	Zarah-Wicky	170	Affenberg	Japanese	14	1.29	3	no	-0.262	250	1
0	Zarah	Lisa	Zarah-Lisa	170	Affenberg	Japanese	2	-0.543207	4	no	-0.262	250	1
0	Zarah	Cinderella	Zarah-Cinderella	170	Affenberg	Japanese	0	-0.848761	5	yes	-0.262	250	1
0	Zarah	Goldmarie	Zarah-Goldmarie	170	Affenberg	Japanese	0	-0.848761	5	yes	-0.262	250	1
0	Zarah	Janis	Zarah-Janis	170	Affenberg	Japanese	0	-0.848761	1	yes	-0.262	250	1
0	Zarah	Uschi	Zarah-Uschi	170	Affenberg	Japanese	0	-0.848761	3	yes	-0.262	250	1
0	Marie	Andy	Marie-Andy	170	Affenberg	Japanese	6	0.0679009	4	no	-0.262	250	1
0	Marie	Dornroschen	Marie-Dornroschen	170	Affenberg	Japanese	1	-0.695984	3	no	-0.262	250	1
0	Marie	Frau Holle	Marie-Frau Holle	170	Affenberg	Japanese	0	-0.848761	3	yes	-0.262	250	1
0	Marie	Frida	Marie-Frida	170	Affenberg	Japanese	3	-0.39043	4	no	-0.262	250	1
0	Marie	Fuji	Marie-Fuji	170	Affenberg	Japanese	1	-0.695984	2	no	-0.262	250	1
0	Marie	Iris	Marie-Iris	170	Affenberg	Japanese	3	-0.39043	16	no	-0.262	250	1
0	Marie	Jessy	Marie-Jessy	170	Affenberg	Japanese	3	-0.39043	7	no	-0.262	250	1
0	Marie	Kate	Marie-Kate	170	Affenberg	Japanese	3	-0.39043	6	no	-0.262	250	1
0	Marie	Krato	Marie-Krato	170	Affenberg	Japanese	1	-0.695984	4	no	-0.262	250	1
0	Marie	Pauli	Marie-Pauli	170	Affenberg	Japanese	2	-0.543207	17	no	-0.262	250	1
0	Marie	Pippi	Marie-Pippi	170	Affenberg	Japanese	2	-0.543207	1	no	-0.262	250	1
0	Marie	Sandra	Marie-Sandra	170	Affenberg	Japanese	0	-0.848761	6	yes	-0.262	250	1
0	Marie	Spooky	Marie-Spooky	170	Affenberg	Japanese	21	2.36	5	no	-0.262	250	1
0	Marie	Wicky	Marie-Wicky	170	Affenberg	Japanese	22	2.51	5	no	-0.262	250	1
0	Marie	Lisa	Marie-Lisa	170	Affenberg	Japanese	1	-0.695984	6	no	-0.262	250	1
0	Marie	Herta	Marie-Herta	170	Affenberg	Japanese	1	-0.695984	5	no	-0.262	250	1
0	Marie	Janis	Marie-Janis	170	Affenberg	Japanese	3	-0.39043	3	no	-0.262	250	1
0	Marie	Uschi	Marie-Uschi	170	Affenberg	Japanese	3	-0.39043	5	no	-0.262	250	1
0	Marie	Zarah	Marie-Zarah	170	Affenberg	Japanese	3	-0.39043	2	no	-0.262	250	1
1	Maya	Sula	Maya-Sula	4	Artis	crested	1	-0.95	12	yes	2.04	40	4
1	Sula	Maya	Sula-Maya	4	Artis	crested	1	-0.95	12	yes	2.04	40	4
0	Maya	Kera	Maya-Kera	4	Artis	crested	3	1.43	21	no	-0.408	40	4
0	Maya	Cinta	Maya-Cinta	4	Artis	crested	2	0.239	6	no	-0.408	40	4
0	Sula	Kera	Sula-Kera	4	Artis	crested	2	0.239	9	no	-0.408	40	4
0	Sula	Cinta	Sula-Cinta	4	Artis	crested	1	-0.95	6	no	-0.408	40	4
1	Yakimar	Chingri	Yakimar-Chingri	5	Blijdorp	crested	1	-0.78	1	yes	-0.5004	50	4
0	Yakimar	Kersen	Yakimar-Kersen	5	Blijdorp	crested	3	1.3	11	yes	-0.4312	50	4
0	Yakimar	Dunja	Yakimar-Dunja	5	Blijdorp	crested	1	-0.78	3	yes	-0.5004	50	4
0	Yakimar	Maria	Yakimar-Maria	5	Blijdorp	crested	2	0.26	20	yes	-0.5004	50	4
1	Triene	Hera	Triene-Hera	4	Blijdorp LTM	lion-tailed	2	0.577	8	yes	-0.58	30	3
1	Triene	Milo	Triene-Milo	4	Blijdorp LTM	lion-tailed	2	0.577	1	no	1.15	30	3
0	Triene	Elly	Triene-Elly	4	Blijdorp LTM	lion-tailed	1	-1.15	24	no	-0.58	30	3
1	Ajam	Aimaroy	Ajam-Aimaroy	14	BPRC	rhesus	12	2.46	17	yes	-0.3	140	1
1	Mihoen	Aimaroy	Mihoen-Aimaroy	14	BPRC	rhesus	7	0.79	2	yes	4.48	140	1
0	Ajam	Denise	Ajam-Denise	14	BPRC	rhesus	1	-1.2	6	no	-0.3	140	1
0	Ajam	Erdane	Ajam-Erdane	14	BPRC	rhesus	6	0.46	6	no	-0.3	140	1
0	Ajam	Foeyonghai	Ajam-Foeyonghai	14	BPRC	rhesus	3	-0.54	13	yes	-0.3	140	1
0	Ajam	Goudvis	Ajam-Goudvis	14	BPRC	rhesus	10	1.79	15	no	-0.3	140	1
0	Ajam	Mihoen	Ajam-Mihoen	14	BPRC	rhesus	5	0.13	15	yes	-0.3	140	1
0	Ajam	Nasi	Ajam-Nasi	14	BPRC	rhesus	1	-1.2	4	yes	-0.3	140	1
0	Ajam	Paling	Ajam-Paling	14	BPRC	rhesus	9	1.46	5	no	-0.3	140	1
0	Ajam	Piranha	Ajam-Piranha	14	BPRC	rhesus	8	1.13	15	no	-0.3	140	1
0	Ajam	Port	Ajam-Port	14	BPRC	rhesus	2	-0.87	2	no	-0.3	140	1
0	Ajam	Tortilla	Ajam-Tortilla	14	BPRC	rhesus	7	0.79	4	no	-0.3	140	1
0	Ajam	Ulevel	Ajam-Ulevel	14	BPRC	rhesus	4	-0.2	6	no	-0.3	140	1
0	Ajam	Wanda	Ajam-Wanda	14	BPRC	rhesus	2	-0.87	1	no	-0.3	140	1
0	Mihoen	Ajam	Mihoen-Ajam	14	BPRC	rhesus	5	0.13	15	yes	-0.3	140	1
0	Mihoen	Denise	Mihoen-Denise	14	BPRC	rhesus	6	0.46	21	no	-0.3	140	1
0	Mihoen	Erdane	Mihoen-Erdane	14	BPRC	rhesus	1	-1.2	9	no	-0.3	140	1
0	Mihoen	Foeyonghai	Mihoen-Foeyonghai	14	BPRC	rhesus	2	-0.87	2	yes	1.25	140	1
0	Mihoen	Goudvis	Mihoen-Goudvis	14	BPRC	rhesus	5	0.13	0	no	-0.3	140	1
0	Mihoen	Nasi	Mihoen-Nasi	14	BPRC	rhesus	4	-0.2	11	yes	1.12	140	1
0	Mihoen	Paling	Mihoen-Paling	14	BPRC	rhesus	4	-0.2	10	no	-0.3	140	1
0	Mihoen	Piranha	Mihoen-Piranha	14	BPRC	rhesus	3	-0.54	0	no	-0.3	140	1
0	Mihoen	Port	Mihoen-Port	14	BPRC	rhesus	7	0.79	17	no	-0.3	140	1
0	Mihoen	Tortilla	Mihoen-Tortilla	14	BPRC	rhesus	2	-0.87	11	no	-0.3	140	1
0	Mihoen	Ulevel	Mihoen-Ulevel	14	BPRC	rhesus	1	-1.2	9	yes	-0.3	140	1
0	Mihoen	Wanda	Mihoen-Wanda	14	BPRC	rhesus	3	-0.54	16	no	-0.3	140	1
1	Alibi	Oui	Alibi-Oui	11	J1G4	long-tailed	1	-1.46	3	no	0.884	60	2
1	Dukki	Oui	Dukki-Oui	11	J1G4	long-tailed	2	-0.8	2	no	0.356	60	2
1	Alibi	Urbi	Alibi-Urbi	11	J1G4	long-tailed	5	1.17	3	no	-0.41	60	2
1	Alibi	Tutudetuu	Alibi-Tutudetuu	11	J1G4	long-tailed	4	0.51	1	no	-0.435	60	2
1	Alibi	Walibi	Alibi-Walibi	11	J1G4	long-tailed	2	-0.8	5	no	-0.44	60	2
1	Alibi	Toffi	Alibi-Toffi	11	J1G4	long-tailed	3	-0.14	3	no	-0.44	60	2
1	Dukki	Alibi	Dukki-Alibi	11	J1G4	long-tailed	1	-1.46	0	no	-0.435	60	2
1	Dukki	Tutudetuu	Dukki-Tutudetuu	11	J1G4	long-tailed	5	1.17	1	no	-0.391	60	2
0	Alibi	Tebbi	Alibi-Tebbi	11	J1G4	long-tailed	3	-0.14	0	no	-0.435	60	2
0	Alibi	Bowi	Alibi-Bowi	11	J1G4	long-tailed	4	0.51	3	no	-0.44	60	2
0	Alibi	Mooi	Alibi-Mooi	11	J1G4	long-tailed	5	1.17	0	no	-0.44	60	2
0	Alibi	Dukki	Alibi-Dukki	11	J1G4	long-tailed	1	-1.46	0	no	-0.435	60	2
0	Dukki	Urbi	Dukki-Urbi	11	J1G4	long-tailed	6	1.83	3	no	-0.435	60	2
0	Dukki	Tebbi	Dukki-Tebbi	11	J1G4	long-tailed	4	0.51	0	no	-0.435	60	2
0	Dukki	Walibi	Dukki-Walibi	11	J1G4	long-tailed	3	-0.14	5	no	-0.435	60	2
0	Dukki	Bowi	Dukki-Bowi	11	J1G4	long-tailed	3	-0.14	3	no	-0.435	60	2
0	Dukki	Toffi	Dukki-Toffi	11	J1G4	long-tailed	2	-0.8	0	no	-0.435	60	2
0	Dukki	Mooi	Dukki-Mooi	11	J1G4	long-tailed	4	0.51	0	no	-0.435	60	2
1	Monopoly	Rox	Monopoly-Rox	17	J1G7	long-tailed	2	-0.88	6	yes	6.5	70	2
1	Freggel	Saboteur	Freggel-Saboteur	17	J1G7	long-tailed	2	-0.88	13	no	0.412	70	2
0	Monopoly	Castello	Monopoly-Castello	17	J1G7	long-tailed	4	-0.33	11	no	-0.205	70	2
0	Monopoly	Saboteur	Monopoly-Saboteur	17	J1G7	long-tailed	3	-0.6	12	no	-0.205	70	2
0	Monopoly	Tamayo	Monopoly-Tamayo	17	J1G7	long-tailed	2	-0.88	2	no	-0.17	70	2
0	Monopoly	Lageveen	Monopoly-Lageveen	17	J1G7	long-tailed	4	-0.33	1	yes	-0.205	70	2
0	Monopoly	Hacienda	Monopoly-Hacienda	17	J1G7	long-tailed	8	0.78	11	no	-0.205	70	2
0	Monopoly	Magelaen	Monopoly-Magelaen	17	J1G7	long-tailed	3	-0.6	12	no	-0.205	70	2
0	Monopoly	Etten	Monopoly-Etten	17	J1G7	long-tailed	7	0.5	3	no	-0.205	70	2
0	Monopoly	Freggel	Monopoly-Freggel	17	J1G7	long-tailed	1	-1.16	1	yes	-0.01	70	2
0	Monopoly	Soest	Monopoly-Soest	17	J1G7	long-tailed	11	1.61	4	no	-0.205	70	2
0	Monopoly	Emerald	Monopoly-Emerald	17	J1G7	long-tailed	10	1.33	0	yes	-0.07	70	2
0	Monopoly	Stas	Monopoly-Stas	17	J1G7	long-tailed	2	-0.88	5	no	-0.21	70	2
0	Monopoly	Nellie	Monopoly-Nellie	17	J1G7	long-tailed	11	1.61	0	no	-0.21	70	2
0	Freggel	Monopoly	Freggel-Monopoly	17	J1G7	long-tailed	1	-1.16	1	yes	-0.01	70	2
0	Freggel	Castello	Freggel-Castello	17	J1G7	long-tailed	3	-0.6	12	no	-0.126	70	2
0	Freggel	Tamayo	Freggel-Tamayo	17	J1G7	long-tailed	1	-1.16	3	no	0.187	70	2
0	Freggel	Lageveen	Freggel-Lageveen	17	J1G7	long-tailed	5	-0.05	2	yes	-0.205	70	2
0	Freggel	Hacienda	Freggel-Hacienda	17	J1G7	long-tailed	9	1.05	12	no	-0.205	70	2
0	Freggel	Magelaen	Freggel-Magelaen	17	J1G7	long-tailed	4	-0.33	13	yes	-0.205	70	2
0	Freggel	Rox	Freggel-Rox	17	J1G7	long-tailed	7	0.5	3	yes	-0.07	70	2
0	Freggel	Etten	Freggel-Etten	17	J1G7	long-tailed	8	0.78	4	yes	-0.21	70	2
0	Freggel	Soest	Freggel-Soest	17	J1G7	long-tailed	10	1.33	5	yes	-0.21	70	2
0	Freggel	Emerald	Freggel-Emerald	17	J1G7	long-tailed	2	-0.88	1	yes	-0.15	70	2
0	Freggel	Stas	Freggel-Stas	17	J1G7	long-tailed	3	-0.6	5	yes	-0.21	70	2
0	Freggel	Nellie	Freggel-Nellie	17	J1G7	long-tailed	12	1.89	1	yes	-0.21	70	2
1	Kluivers	Sollie	Kluivers-Sollie	4	NWR	long-tailed	3	1.63	2	no	1.11	40	2
1	Kluivers	Horsten	Kluivers-Horsten	4	NWR	long-tailed	2	0.4	0	no	-0.51	40	2
0	Kluivers	Driel	Kluivers-Driel	4	NWR	long-tailed	1	-0.81	0	no	-0.81	40	2

## Sheet: Fig S1B, Table S8
provision	ind1	ind2	dyadID	group_size	group	species	abs_rankdiff	std_rankdiff	agediff	kinship	tolerance	trials	social_style
33	Dornroschen	Lisa	Dornroschen-Lisa	170	Affenberg	Japanese	0	-0.848761	9	yes	-0.262	250	1
24	Yakimar	Chingri	Yakimar-Chingri	5	Blijdorp	crested	1	-0.78	1	yes	-0.5004	50	4
23	Ajam	Aimaroy	Ajam-Aimaroy	14	BPRC	rhesus	12	2.46	17	yes	-0.3	140	1
23	Mihoen	Aimaroy	Mihoen-Aimaroy	14	BPRC	rhesus	7	0.79	2	yes	4.48	140	1
17	Frida	Jessy	Frida-Jessy	170	Affenberg	Japanese	0	-0.848761	11	yes	7.54	250	1
14	Triene	Hera	Triene-Hera	4	Blijdorp LTM	lion-tailed	2	0.577	8	yes	-0.58	30	3
11	Dornroschen	Kiki	Dornroschen-Kiki	170	Affenberg	Japanese	3	-0.39043	1	no	1.03	250	1
11	Wicky	Jessy	Wicky-Jessy	170	Affenberg	Japanese	3	-0.39043	2	no	6.2	250	1
10	Marie	Salvador	Marie-Salvador	170	Affenberg	Japanese	0	-0.848761	4	yes	-0.262	250	1
9	Dornroschen	Krato	Dornroschen-Krato	170	Affenberg	Japanese	0	-0.848761	7	yes	3.64	250	1
9	Frau Holle	Sandra	Frau Holle-Sandra	170	Affenberg	Japanese	0	-0.848761	9	yes	1.9	250	1
8	Cinderella	Kiki	Cinderella-Kiki	170	Affenberg	Japanese	5	-0.0848761	1	no	-0.262	250	1
8	Maya	Sula	Maya-Sula	4	Artis	crested	1	-0.95	12	yes	2.04	40	4
8	Sula	Maya	Sula-Maya	4	Artis	crested	1	-0.95	12	yes	2.04	40	4
7	Sandra	Frau Holle	Sandra-Frau Holle	170	Affenberg	Japanese	0	-0.848761	9	yes	1.9	250	1
7	Alibi	Oui	Alibi-Oui	11	J1G4	long-tailed	1	-1.46	3	no	0.884	60	2
6	Fuji	Kate	Fuji-Kate	170	Affenberg	Japanese	4	-0.237653	8	no	-0.262	250	1
6	Fuji	Dornroschen	Fuji-Dornroschen	170	Affenberg	Japanese	0	-0.848761	1	yes	-0.262	250	1
5	Fuji	Lisa	Fuji-Lisa	170	Affenberg	Japanese	0	-0.848761	8	yes	-0.262	250	1
4	Dornroschen	Janis	Dornroschen-Janis	170	Affenberg	Japanese	2	-0.543207	6	no	-0.262	250	1
4	Dornroschen	Fuji	Dornroschen-Fuji	170	Affenberg	Japanese	0	-0.848761	1	yes	-0.262	250	1
3	Frida	Kiki	Frida-Kiki	170	Affenberg	Japanese	1	-0.695984	0	no	1.47	250	1
3	Dukki	Oui	Dukki-Oui	11	J1G4	long-tailed	2	-0.8	2	no	0.356	60	2
2	Dornroschen	Goldmarie	Dornroschen-Goldmarie	170	Affenberg	Japanese	2	-0.543207	0	no	-0.262	250	1
2	Dornroschen	Pauli	Dornroschen-Pauli	170	Affenberg	Japanese	17	1.75	20	no	-0.262	250	1
2	Dornroschen	Herta	Dornroschen-Herta	170	Affenberg	Japanese	0	-0.848761	8	yes	-0.262	250	1
2	Frida	Clara	Frida-Clara	170	Affenberg	Japanese	9	0.526232	4	no	0.17	250	1
2	Marie	Cinderella	Marie-Cinderella	170	Affenberg	Japanese	3	-0.39043	3	no	-0.262	250	1
1	Cinderella	Dornroschen	Cinderella-Dornroschen	170	Affenberg	Japanese	2	-0.543207	0	no	1.03	250	1
1	Cinderella	Krato	Cinderella-Krato	170	Affenberg	Japanese	2	-0.543207	7	no	-0.262	250	1
1	Cinderella	Lisa	Cinderella-Lisa	170	Affenberg	Japanese	2	-0.543207	9	no	-0.262	250	1
1	Dornroschen	Cinderella	Dornroschen-Cinderella	170	Affenberg	Japanese	2	-0.543207	0	no	1.03	250	1
1	Fuji	Krato	Fuji-Krato	170	Affenberg	Japanese	0	-0.848761	6	yes	-0.262	250	1
1	Zarah	Herta	Zarah-Herta	170	Affenberg	Japanese	2	-0.543207	3	no	-0.262	250	1
1	Zarah	Kiki	Zarah-Kiki	170	Affenberg	Japanese	5	-0.0848761	6	no	1.9	250	1
1	Marie	Clara	Marie-Clara	170	Affenberg	Japanese	6	0.0679009	0	no	-0.262	250	1
1	Marie	Kiki	Marie-Kiki	170	Affenberg	Japanese	2	-0.543207	4	no	-0.262	250	1
1	Marie	Goldmarie	Marie-Goldmarie	170	Affenberg	Japanese	3	-0.39043	3	no	-0.262	250	1
1	Kluivers	Sollie	Kluivers-Sollie	4	NWR	long-tailed	3	1.63	2	no	1.11	40	2
1	Kluivers	Horsten	Kluivers-Horsten	4	NWR	long-tailed	2	0.4	0	no	-0.51	40	2
1	Monopoly	Rox	Monopoly-Rox	17	J1G7	long-tailed	2	-0.88	6	yes	6.5	70	2
1	Freggel	Saboteur	Freggel-Saboteur	17	J1G7	long-tailed	2	-0.88	13	no	0.412	70	2
1	Alibi	Urbi	Alibi-Urbi	11	J1G4	long-tailed	5	1.17	3	no	-0.41	60	2
1	Alibi	Tutudetuu	Alibi-Tutudetuu	11	J1G4	long-tailed	4	0.51	1	no	-0.435	60	2
1	Alibi	Walibi	Alibi-Walibi	11	J1G4	long-tailed	2	-0.8	5	no	-0.44	60	2
1	Alibi	Toffi	Alibi-Toffi	11	J1G4	long-tailed	3	-0.14	3	no	-0.44	60	2
1	Dukki	Alibi	Dukki-Alibi	11	J1G4	long-tailed	1	-1.46	0	no	-0.435	60	2
1	Dukki	Tutudetuu	Dukki-Tutudetuu	11	J1G4	long-tailed	5	1.17	1	no	-0.391	60	2
1	Triene	Milo	Triene-Milo	4	Blijdorp LTM	lion-tailed	2	0.577	1	no	1.15	30	3

## Sheet: Fig. 5 & Fig S2-S6
Source data include multiple data files and are uploaded on Zenodo under "Agent Based Model", can be accessed at 10.5281/zenodo.18366379
Refer to the README file for file details for reproducibility
